# Supplementary material for: 3-Acetyl-4-hy­droxy-6,7-dimethyl-2H-chromen-2-one
Source: Acta Crystallogr Sect E Struct Rep Online. 2010 Nov 13;66(Pt 12):o3129–30. doi: 10.1107/S1600536810045010 (PMC3011552; doi:10.1107/S1600536810045010)
Supplement: Supplementary file 2 [file e-66-o3129-Isup2.hkl]

# 
# h,k,l, Fc-squared, Fo-squared, sigma(Fo-squared) and status flag 
# 
data_I
_shelx_title ' naphsc in P2(1)/c (100K)' 
_shelx_refln_list_code          4 
_shelx_F_calc_maximum      118.72 
_exptl_crystal_F_000       488.00 
_reflns_d_resolution_high  0.7061 
 
loop_ 
 _symmetry_equiv_pos_as_xyz 
 'x, y, z' 
 '-x, y+1/2, -z+1/2' 
 '-x, -y, -z' 
 'x, -y-1/2, z-1/2' 
 
_cell_length_a     3.9491 
_cell_length_b    12.1359 
_cell_length_c    22.1010 
_cell_angle_alpha  90.000 
_cell_angle_beta   90.563 
_cell_angle_gamma  90.000 
 
_shelx_F_squared_multiplier     1.000 
 
loop_ 
 _refln_index_h 
 _refln_index_k 
 _refln_index_l 
 _refln_F_squared_calc 
 _refln_F_squared_meas 
 _refln_F_squared_sigma 
 _refln_observed_status 
   1   0   0    14093.81    14869.98    382.08 o 
   2   0   0     2274.54     2266.02     58.44 o 
   3   0   0      307.05      328.48      6.99 o 
   4   0   0       46.51       38.89      3.48 o 
   5   0   0       18.75       18.40      2.94 o 
   1   1   0     1836.75     1746.86     23.36 o 
   2   1   0      161.56      145.58      3.04 o 
   3   1   0       23.81       29.95      1.22 o 
   4   1   0      140.67      145.97      3.67 o 
   5   1   0       11.33        9.96      0.96 o 
   0   2   0      714.79      706.37     13.52 o 
   1   2   0      119.78      151.24      5.48 o 
   2   2   0       18.10       13.13      1.13 o 
   3   2   0       52.13       56.06      0.99 o 
   4   2   0       38.21       36.12      1.25 o 
   5   2   0       33.44       33.97      2.23 o 
   1   3   0      154.97      149.12      2.54 o 
   2   3   0       37.81       34.61      0.70 o 
   3   3   0        0.54        0.54      0.23 o 
   4   3   0        6.17        5.44      0.60 o 
   5   3   0        6.17        5.34      1.06 o 
   0   4   0       81.76       58.02      1.31 o 
   1   4   0        8.66        6.00      0.55 o 
   2   4   0      554.97      566.73      6.67 o 
   3   4   0      206.89      221.78      2.87 o 
   4   4   0        1.22        2.10      0.66 o 
   5   4   0       40.17       40.49      1.58 o 
   1   5   0     3968.19     4174.18     46.30 o 
   2   5   0      383.58      374.41      4.99 o 
   3   5   0      149.12      150.24      2.70 o 
   4   5   0        0.06       -0.45      0.45 o 
   5   5   0       34.65       30.65      1.59 o 
   0   6   0      426.37      319.33      4.95 o 
   1   6   0     1393.78     1571.93     18.00 o 
   2   6   0     1029.18     1046.63     19.82 o 
   3   6   0        0.00       -0.42      0.42 o 
   4   6   0       87.89       79.96      3.71 o 
   5   6   0       99.77       98.47      2.84 o 
   1   7   0       56.75       53.53      1.08 o 
   2   7   0        2.71        2.96      0.58 o 
   3   7   0       48.09       49.45      3.49 o 
   4   7   0        0.05       -0.18      0.79 o 
   5   7   0       20.54       19.26      2.36 o 
   0   8   0      432.24      430.33      6.70 o 
   1   8   0        6.83        8.85      0.57 o 
   2   8   0        2.43        3.91      0.63 o 
   3   8   0        4.54        4.89      0.75 o 
   4   8   0       14.90       19.66      1.20 o 
   1   9   0      214.54      197.96      3.15 o 
   2   9   0      114.64      120.47      2.73 o 
   3   9   0        9.73       13.56      1.10 o 
   4   9   0       42.16       36.10      1.58 o 
   0  10   0      589.67      541.68      8.18 o 
   1  10   0     1366.25     1305.21     13.83 o 
   2  10   0      181.34      184.68      3.03 o 
   3  10   0       54.36       42.37      1.78 o 
   4  10   0        4.85        2.26      0.82 o 
   1  11   0     1300.65     1234.32     12.17 o 
   2  11   0       28.75       20.92      1.15 o 
   3  11   0        2.97        2.59      0.88 o 
   4  11   0        8.90        8.01      1.10 o 
   0  12   0       29.75       26.50      2.78 o 
   1  12   0        9.05        8.63      0.99 o 
   2  12   0       29.15       29.29      1.98 o 
   3  12   0        0.82        0.59      0.80 o 
   4  12   0        5.81        1.11      2.11 o 
   1  13   0        1.66        2.47      0.89 o 
   2  13   0        0.46       -0.59      0.66 o 
   3  13   0        7.03        6.09      1.12 o 
   0  14   0        0.00       -1.46      1.46 o 
   1  14   0       11.44       13.45      1.27 o 
   2  14   0        0.01       -0.91      0.91 o 
   3  14   0       12.20       12.03      1.41 o 
   1  15   0        0.46        0.45      1.32 o 
   2  15   0       16.34       18.52      1.67 o 
   0  16   0      275.70      318.00      7.93 o 
   1  16   0        6.17        7.73      1.50 o 
   2  16   0        1.15       -1.52      1.52 o 
  -5   1   1        1.91        1.57      0.90 o 
  -4   1   1        0.70       -0.07      0.65 o 
  -3   1   1       18.51       26.38      0.97 o 
  -2   1   1     1529.04     1449.79     17.43 o 
  -1   1   1     2463.08     2690.20     31.46 o 
   1   1   1        0.46        0.18      0.42 o 
   2   1   1        6.89        4.36      0.24 o 
   3   1   1      599.51      598.97      7.69 o 
   4   1   1       85.91       85.12      1.50 o 
   5   1   1        6.29        6.07      0.91 o 
  -5   2   1        7.22        7.36      2.34 o 
  -4   2   1        0.06       -0.07      0.46 o 
  -3   2   1       15.43       14.79      0.60 o 
  -2   2   1       25.72       30.76      0.76 o 
  -1   2   1      507.50      553.77     11.15 o 
   0   2   1     1757.67     1676.56     30.82 o 
   1   2   1      704.68      722.90     10.28 o 
   2   2   1        1.91        4.19      0.38 o 
   3   2   1       32.48       40.29      0.95 o 
   4   2   1        0.95        0.91      0.47 o 
   5   2   1       21.37       19.50      2.38 o 
  -5   3   1       16.01       15.03      1.87 o 
  -4   3   1        2.42        1.86      0.54 o 
  -3   3   1       23.71       25.80      0.63 o 
  -2   3   1       45.66       41.10      0.76 o 
  -1   3   1      111.82      123.99      3.02 o 
   0   3   1      162.54      164.61      2.26 o 
   1   3   1       38.32       43.37      0.99 o 
   2   3   1       48.42       38.20      0.78 o 
   3   3   1       65.22       75.75      1.24 o 
   4   3   1        0.03        0.25      0.46 o 
   5   3   1       69.90       71.08      1.90 o 
  -5   4   1       23.99       24.15      1.42 o 
  -4   4   1       44.02       49.03      1.59 o 
  -3   4   1      416.87      434.48      4.76 o 
  -2   4   1       87.55       90.60      1.37 o 
  -1   4   1      137.68      141.43      2.80 o 
   0   4   1      586.36      531.38      5.10 o 
   1   4   1     1714.87     1695.55     31.96 o 
   2   4   1      650.94      633.76      7.00 o 
   3   4   1        5.63        4.31      0.45 o 
   4   4   1        0.84        1.10      0.42 o 
   5   4   1      126.68      133.67      3.08 o 
  -5   5   1       22.61       22.27      1.42 o 
  -4   5   1       21.02       20.79      1.28 o 
  -3   5   1        2.50        0.79      0.64 o 
  -2   5   1      782.99      763.39      9.93 o 
  -1   5   1       17.95       37.28      1.59 o 
   0   5   1       52.81       20.47      0.53 o 
   1   5   1     1147.79     1236.44     14.03 o 
   2   5   1      876.18      888.41     12.92 o 
   3   5   1       90.18       95.26      2.02 o 
   4   5   1      136.49      133.06      2.72 o 
   5   5   1       93.23       94.87      2.88 o 
  -5   6   1       55.76       57.01      3.65 o 
  -4   6   1       90.29       96.12      2.41 o 
  -3   6   1       19.30       16.23      0.92 o 
  -2   6   1       77.64       89.13      2.58 o 
  -1   6   1     1043.81     1213.43     15.53 o 
   0   6   1      213.03      168.49      2.05 o 
   1   6   1      504.91      527.16      5.89 o 
   2   6   1      103.58      105.32      3.79 o 
   3   6   1       64.64       65.89      2.72 o 
   4   6   1      660.40      672.02     13.41 o 
   5   6   1      135.03      131.40      3.39 o 
  -5   7   1       11.31        8.86      1.19 o 
  -4   7   1        8.36        9.86      0.89 o 
  -3   7   1        1.51        1.12      0.54 o 
  -2   7   1       21.49       16.07      1.17 o 
  -1   7   1      281.46      267.70      3.36 o 
   0   7   1       10.27        7.52      0.44 o 
   1   7   1       16.16       14.11      0.61 o 
   2   7   1       96.39      100.69      2.62 o 
   3   7   1        4.91        6.66      0.85 o 
   4   7   1       20.94       19.03      1.78 o 
   5   7   1       82.72       82.74      2.70 o 
  -4   8   1        1.27        2.50      0.69 o 
  -3   8   1        8.91        6.27      0.78 o 
  -2   8   1        0.70       -0.43      0.47 o 
  -1   8   1       57.50       50.94      1.15 o 
   0   8   1       51.20       42.79      1.06 o 
   1   8   1       25.74       33.39      1.09 o 
   2   8   1       39.91       29.30      1.25 o 
   3   8   1       29.47       38.22      1.48 o 
   4   8   1       45.68       47.73      2.73 o 
  -4   9   1        0.14       -0.63      0.63 o 
  -3   9   1       17.50       22.36      1.33 o 
  -2   9   1      519.99      479.43      7.26 o 
  -1   9   1       11.02        9.92      0.76 o 
   0   9   1       46.29       49.31      1.17 o 
   1   9   1      138.25      129.76      2.16 o 
   2   9   1      130.36      117.33      2.12 o 
   3   9   1        8.55        5.69      0.82 o 
   4   9   1       55.68       51.11      1.85 o 
  -4  10   1        1.64        0.03      0.71 o 
  -3  10   1       49.15       42.25      2.55 o 
  -2  10   1      331.84      331.00      5.57 o 
  -1  10   1     1342.41     1311.11     13.85 o 
   0  10   1      222.90      171.80      4.74 o 
   1  10   1      917.86      799.59      8.85 o 
   2  10   1      605.69      540.72      6.95 o 
   3  10   1       49.25       48.60      1.86 o 
   4  10   1       42.86       42.40      1.80 o 
  -4  11   1        4.56        3.16      0.91 o 
  -3  11   1       30.49       28.20      1.64 o 
  -2  11   1        7.89        8.04      0.83 o 
  -1  11   1        3.89        2.87      0.70 o 
   0  11   1       89.80       88.69      1.89 o 
   1  11   1       23.85       27.93      1.09 o 
   2  11   1       80.57       57.21      1.67 o 
   3  11   1        4.28        1.46      0.81 o 
   4  11   1        6.82        5.87      1.02 o 
  -4  12   1        6.88        4.63      2.36 o 
  -3  12   1        1.16        1.16      0.80 o 
  -2  12   1        0.55       -0.34      0.60 o 
  -1  12   1       47.36       39.05      1.67 o 
   0  12   1        0.83        0.46      0.88 o 
   1  12   1        0.41       -0.72      0.73 o 
   2  12   1       20.23       22.85      1.21 o 
   3  12   1        5.95        4.93      0.97 o 
  -3  13   1        8.32        9.77      1.26 o 
  -2  13   1       63.97       67.93      2.07 o 
  -1  13   1        0.81        0.04      0.88 o 
   0  13   1       67.76       67.16      2.23 o 
   1  13   1       12.34       15.59      1.21 o 
   2  13   1        1.06       -0.08      0.63 o 
   3  13   1        0.74        0.10      0.86 o 
  -3  14   1        1.27        1.59      1.11 o 
  -2  14   1        0.21       -0.88      0.88 o 
  -1  14   1       59.11       63.90      2.50 o 
   0  14   1        2.18        3.34      1.13 o 
   1  14   1        3.77        2.34      1.04 o 
   2  14   1       37.42       44.85      2.29 o 
   3  14   1       10.36       10.19      1.36 o 
  -2  15   1        4.61        1.12      1.17 o 
  -1  15   1      171.32      187.69      6.73 o 
   0  15   1       84.46       83.33      2.75 o 
   1  15   1       20.87       17.36      2.34 o 
   2  15   1        1.13        2.19      1.32 o 
  -2  16   1        0.95       -1.52      1.56 o 
  -1  16   1       14.32       16.82      1.54 o 
   0  16   1        4.90        7.81      1.55 o 
   1  16   1       15.05       22.09      1.66 o 
   2  16   1       66.80       66.77      3.06 o 
   0  17   1        5.99       11.27      1.61 o 
  -5   0   2       15.47       15.97      2.87 o 
  -4   0   2      918.53      973.35     29.80 o 
  -3   0   2      195.68      183.29      7.17 o 
  -2   0   2      228.64      228.56      7.78 o 
  -1   0   2      305.23      277.90      4.59 o 
   1   0   2      848.67      941.03     18.70 o 
   2   0   2      896.63      913.82     15.67 o 
   3   0   2     1739.80     1848.43     29.70 o 
   4   0   2        0.23        0.11      0.44 o 
   5   0   2        5.97        7.28      1.36 o 
  -5   1   2        0.45        0.48      0.95 o 
  -4   1   2       34.80       36.33      2.94 o 
  -3   1   2       41.53       39.38      0.97 o 
  -2   1   2     1222.47     1172.51     30.26 o 
  -1   1   2      962.45      995.51     12.97 o 
   1   1   2      805.19      807.30     15.30 o 
   2   1   2      432.49      426.99      4.45 o 
   3   1   2      328.64      353.49      3.79 o 
   4   1   2       11.09       10.50      0.99 o 
   5   1   2        0.65        0.92      0.78 o 
  -5   2   2        6.98        7.30      1.35 o 
  -4   2   2        3.04        1.68      0.44 o 
  -3   2   2       73.99       75.53      1.33 o 
  -2   2   2        1.11        2.84      0.32 o 
  -1   2   2      103.95      120.39      2.55 o 
   0   2   2      247.13      297.85      4.79 o 
   1   2   2        0.21        0.04      0.35 o 
   2   2   2      127.30      140.15      1.82 o 
   3   2   2       39.58       30.34      0.70 o 
   4   2   2       12.64        9.81      0.72 o 
   5   2   2        0.00       -0.72      0.85 o 
  -5   3   2        4.44        3.39      1.30 o 
  -4   3   2       41.78       41.93      1.75 o 
  -3   3   2        2.56        2.01      0.24 o 
  -2   3   2      224.28      197.49      2.26 o 
  -1   3   2      224.86      228.48      4.00 o 
   0   3   2      378.75      403.33      5.68 o 
   1   3   2      294.90      267.93      5.54 o 
   2   3   2       10.62       12.38      0.57 o 
   3   3   2       71.06       72.33      1.40 o 
   4   3   2        1.91        1.86      0.40 o 
   5   3   2        4.63        4.50      0.77 o 
  -5   4   2       14.05       13.60      0.98 o 
  -4   4   2       10.24       12.65      0.92 o 
  -3   4   2        0.56        0.67      0.30 o 
  -2   4   2       89.28       85.92      1.52 o 
  -1   4   2        0.00        0.02      0.29 o 
   0   4   2      157.89      159.26      1.86 o 
   1   4   2        0.01        3.42      0.55 o 
   2   4   2       64.02       79.58      1.98 o 
   3   4   2       37.91       26.16      0.99 o 
   4   4   2        9.45        9.03      0.70 o 
   5   4   2      221.28      226.63      7.04 o 
  -5   5   2      148.03      155.35      6.19 o 
  -4   5   2      145.25      148.28      3.95 o 
  -3   5   2      139.22      140.81      2.56 o 
  -2   5   2        9.74        8.97      0.62 o 
  -1   5   2      611.04      534.17      7.19 o 
   0   5   2     1056.47     1028.21      8.67 o 
   1   5   2       33.81       29.38      2.03 o 
   2   5   2      246.15      249.21      4.28 o 
   3   5   2      458.87      461.14      6.67 o 
   4   5   2      116.99      118.60      2.61 o 
   5   5   2       40.86       40.68      3.01 o 
  -5   6   2      239.98      253.98      5.09 o 
  -4   6   2        0.16       -0.52      0.52 o 
  -3   6   2        5.77        5.85      0.62 o 
  -2   6   2        9.67        7.67      0.93 o 
  -1   6   2       76.51       66.69      1.48 o 
   0   6   2      288.19      260.40      2.78 o 
   1   6   2        5.83        5.95      0.48 o 
   2   6   2       18.51       19.90      1.11 o 
   3   6   2       61.57       57.10      2.42 o 
   4   6   2      655.10      659.33      9.73 o 
   5   6   2       91.32       95.83      2.89 o 
  -5   7   2       29.69       36.35      1.86 o 
  -4   7   2       14.04       13.56      0.99 o 
  -3   7   2       52.14       53.14      1.50 o 
  -2   7   2        3.25        2.07      0.56 o 
  -1   7   2      232.21      248.31      3.01 o 
   0   7   2      254.89      287.63      2.79 o 
   1   7   2       48.89       50.18      1.06 o 
   2   7   2      281.40      281.74      4.55 o 
   3   7   2       12.59       11.30      0.91 o 
   4   7   2      211.24      221.84      4.01 o 
   5   7   2       21.78       21.51      1.15 o 
  -4   8   2        0.60       -0.45      0.58 o 
  -3   8   2       10.70       11.39      0.93 o 
  -2   8   2      117.10      119.73      2.39 o 
  -1   8   2       42.85       41.38      1.13 o 
   0   8   2      243.96      231.74      2.44 o 
   1   8   2       15.05       17.76      0.73 o 
   2   8   2        5.80        5.56      0.72 o 
   3   8   2        0.44       -0.38      0.55 o 
   4   8   2        3.77        1.44      0.69 o 
  -4   9   2        0.90       -0.67      0.67 o 
  -3   9   2      185.34      184.74      3.75 o 
  -2   9   2      295.48      304.84      5.09 o 
  -1   9   2       34.31       25.95      1.05 o 
   0   9   2        2.19        3.66      0.47 o 
   1   9   2      908.81      882.45      8.80 o 
   2   9   2      248.10      234.67      4.33 o 
   3   9   2        0.37        0.60      0.64 o 
   4   9   2        7.19        5.89      0.92 o 
  -4  10   2        0.07       -0.38      0.76 o 
  -3  10   2      285.51      278.60      5.03 o 
  -2  10   2      481.20      431.46      6.85 o 
  -1  10   2       14.00        9.52      1.38 o 
   0  10   2       36.90       27.25      1.17 o 
   1  10   2      414.37      328.83      4.24 o 
   2  10   2       74.67       68.21      1.72 o 
   3  10   2        0.09       -0.64      0.64 o 
   4  10   2       42.25       40.27      1.79 o 
  -4  11   2       24.32       24.17      1.95 o 
  -3  11   2      500.46      472.39      7.60 o 
  -2  11   2        9.69        5.56      0.99 o 
  -1  11   2      136.75      143.82      2.78 o 
   0  11   2      198.62      201.30      3.39 o 
   1  11   2       51.83       40.42      1.25 o 
   2  11   2      894.13      820.51     10.18 o 
   3  11   2        6.88        4.63      0.92 o 
   4  11   2        7.83        6.75      1.07 o 
  -3  12   2        0.04       -0.68      0.75 o 
  -2  12   2        3.05        2.41      0.68 o 
  -1  12   2       31.08       33.80      1.75 o 
   0  12   2        6.89        8.65      1.08 o 
   1  12   2       18.11       20.84      1.25 o 
   2  12   2       25.87       21.69      1.18 o 
   3  12   2        0.49       -0.25      0.76 o 
  -3  13   2        3.96        1.07      1.36 o 
  -2  13   2        1.55       -0.11      0.70 o 
  -1  13   2       18.63       24.69      1.52 o 
   0  13   2        0.33       -0.01      0.94 o 
   1  13   2        1.51        1.21      0.90 o 
   2  13   2       23.65       25.46      1.80 o 
   3  13   2        1.78       -0.90      0.90 o 
  -3  14   2       21.68       24.91      2.04 o 
  -2  14   2        9.53        7.29      1.58 o 
  -1  14   2       17.53       18.88      1.69 o 
   0  14   2      104.44      118.97      3.03 o 
   1  14   2        1.52        0.94      0.92 o 
   2  14   2       44.38       59.75      5.24 o 
   3  14   2        3.92        0.61      1.08 o 
  -2  15   2       46.12       55.85      9.39 o 
  -1  15   2      296.49      344.38      6.31 o 
   0  15   2      211.52      243.97      4.76 o 
   1  15   2        8.86        8.23      1.55 o 
   2  15   2       46.51       55.88      2.60 o 
  -2  16   2       27.27       29.60      3.35 o 
  -1  16   2        1.08       -0.24      1.44 o 
   0  16   2        3.41        3.57      1.79 o 
   1  16   2       36.46       39.61      1.98 o 
   2  16   2       78.02       75.50      5.60 o 
   0  17   2        2.80        3.42      1.61 o 
  -5   1   3       46.65       45.56      2.36 o 
  -4   1   3      108.80      107.42      3.96 o 
  -3   1   3        0.20        0.04      0.24 o 
  -2   1   3       21.46       18.59      1.07 o 
  -1   1   3     8207.10     8606.97    107.18 o 
   0   1   3     3223.89     3272.78     85.12 o 
   1   1   3     5389.00     5609.15    164.72 o 
   2   1   3       22.15       28.45      0.60 o 
   3   1   3        6.84        4.58      0.36 o 
   4   1   3        4.45        3.85      0.47 o 
   5   1   3        0.00       -0.20      0.81 o 
  -5   2   3        3.36        3.57      1.23 o 
  -4   2   3       24.62       29.71      2.42 o 
  -3   2   3        5.92        6.15      0.37 o 
  -2   2   3      102.82       92.14      1.36 o 
  -1   2   3     1086.25     1069.06     17.33 o 
   0   2   3      310.83      336.02      5.42 o 
   1   2   3      470.10      435.49      8.50 o 
   2   2   3       12.46       11.64      0.50 o 
   3   2   3        0.33        0.45      0.29 o 
   4   2   3        1.65        2.18      0.42 o 
   5   2   3       51.82       56.37      3.49 o 
  -5   3   3        0.87        1.13      1.21 o 
  -4   3   3        1.62        1.53      0.60 o 
  -3   3   3        1.92        1.67      0.26 o 
  -2   3   3       64.14       65.53      1.01 o 
  -1   3   3       37.32       31.10      1.26 o 
   0   3   3       33.55       32.17      0.79 o 
   1   3   3       41.35       30.58      1.21 o 
   2   3   3       45.14       50.57      1.01 o 
   3   3   3        1.10       -0.07      0.31 o 
   4   3   3       62.01       62.82      1.97 o 
   5   3   3       30.85       30.61      1.47 o 
  -5   4   3        1.29        1.13      0.65 o 
  -4   4   3        0.11       -0.38      0.52 o 
  -3   4   3      188.03      182.90      2.27 o 
  -2   4   3      116.79       99.96      1.75 o 
  -1   4   3      487.37      473.39     12.41 o 
   0   4   3      393.09      422.48      3.82 o 
   1   4   3     1110.46     1286.23     18.48 o 
   2   4   3      797.30      890.58     12.58 o 
   3   4   3        6.41        7.74      0.66 o 
   4   4   3       44.74       45.58      1.37 o 
   5   4   3        1.06       -0.80      0.80 o 
  -5   5   3       81.73       79.56      2.29 o 
  -4   5   3       40.74       40.32      1.25 o 
  -3   5   3      621.29      620.95     11.50 o 
  -2   5   3      882.39      944.40     13.39 o 
  -1   5   3      106.26       66.74      1.69 o 
   0   5   3       47.60       84.06      1.26 o 
   1   5   3     1664.96     1742.08     21.23 o 
   2   5   3       29.45       27.82      1.90 o 
   3   5   3       90.71       90.77      2.01 o 
   4   5   3        7.47        6.38      0.77 o 
   5   5   3       55.64       57.78      2.74 o 
  -5   6   3      143.36      150.03      4.54 o 
  -4   6   3       22.39       20.18      1.03 o 
  -3   6   3        0.00       -0.61      0.61 o 
  -2   6   3      330.49      321.13      6.37 o 
  -1   6   3      133.85       96.42      1.47 o 
   0   6   3     2833.86     3239.24     26.69 o 
   1   6   3      385.10      442.43      5.45 o 
   2   6   3      145.35      143.48      3.34 o 
   3   6   3       96.76      101.48      2.58 o 
   4   6   3      159.99      163.15      3.19 o 
   5   6   3       21.67       18.83      1.64 o 
  -5   7   3        0.43       -0.53      1.11 o 
  -4   7   3        2.68        2.84      0.64 o 
  -3   7   3       39.29       40.24      1.32 o 
  -2   7   3       14.89       12.95      0.93 o 
  -1   7   3       23.86       18.20      0.75 o 
   0   7   3       73.36       67.00      1.01 o 
   1   7   3        1.24       -0.17      0.28 o 
   2   7   3       24.13       18.66      1.03 o 
   3   7   3        4.02        6.07      1.00 o 
   4   7   3       25.25       19.99      1.87 o 
   5   7   3       17.45       16.17      1.08 o 
  -4   8   3        5.18        5.80      0.82 o 
  -3   8   3        0.01       -0.17      0.50 o 
  -2   8   3       14.98       16.12      0.96 o 
  -1   8   3       12.96        9.37      0.61 o 
   0   8   3      113.33       98.00      1.37 o 
   1   8   3        0.89        1.07      0.37 o 
   2   8   3       15.16       10.78      0.63 o 
   3   8   3        9.54       12.02      1.00 o 
   4   8   3        1.43        1.11      0.88 o 
  -4   9   3       12.44       12.39      1.37 o 
  -3   9   3      109.52      101.44      2.98 o 
  -2   9   3       47.31       46.00      1.56 o 
  -1   9   3       48.02       46.82      1.54 o 
   0   9   3      466.49      435.59      4.29 o 
   1   9   3     1041.74     1013.50     10.00 o 
   2   9   3        9.45        2.93      0.57 o 
   3   9   3        7.79        5.75      1.06 o 
   4   9   3       22.50       22.17      1.58 o 
  -4  10   3       52.73       48.47      2.14 o 
  -3  10   3      406.71      368.52      6.18 o 
  -2  10   3      611.74      554.23      8.38 o 
  -1  10   3       32.81       20.40      1.20 o 
   0  10   3     1574.89     1531.23     22.28 o 
   1  10   3       85.16       94.82      1.90 o 
   2  10   3      132.56      113.94      2.27 o 
   3  10   3        0.12       -0.09      0.67 o 
   4  10   3        0.12       -0.02      0.75 o 
  -4  11   3        6.37        4.69      1.01 o 
  -3  11   3        0.89       -0.32      0.82 o 
  -2  11   3      130.10      132.31      3.17 o 
  -1  11   3       37.08       36.10      1.42 o 
   0  11   3       17.60       19.72      1.13 o 
   1  11   3        8.30       11.45      0.80 o 
   2  11   3       21.87       18.28      1.08 o 
   3  11   3        6.64        6.55      1.45 o 
   4  11   3       19.11       22.55      1.54 o 
  -3  12   3        0.03        0.45      0.81 o 
  -2  12   3       12.39       15.16      1.51 o 
  -1  12   3       23.48       18.77      1.40 o 
   0  12   3      133.31      122.08      3.28 o 
   1  12   3       22.87       25.32      1.34 o 
   2  12   3        1.89        1.46      0.66 o 
   3  12   3        2.16        1.15      0.83 o 
  -3  13   3        2.35        1.84      1.09 o 
  -2  13   3        8.81        8.15      1.30 o 
  -1  13   3       38.84       40.45      1.94 o 
   0  13   3        0.22       -0.13      0.97 o 
   1  13   3       64.37       72.67      2.27 o 
   2  13   3        0.01       -0.37      0.78 o 
   3  13   3      127.03      126.33      3.37 o 
  -3  14   3       15.25       14.02      1.64 o 
  -2  14   3        9.57        7.44      1.96 o 
  -1  14   3        1.77        1.69      1.01 o 
   0  14   3       91.37       99.22      2.78 o 
   1  14   3        4.28        1.96      1.00 o 
   2  14   3       33.13       35.66      2.59 o 
   3  14   3       97.28      109.30      3.66 o 
  -2  15   3        0.05       -1.51      1.51 o 
  -1  15   3      109.74      113.95      4.07 o 
   0  15   3       66.23       63.52      2.86 o 
   1  15   3       12.85        8.09      1.54 o 
   2  15   3      252.33      284.52     10.19 o 
  -1  16   3        0.05       -1.68      1.68 o 
   0  16   3       32.64       42.71      2.13 o 
   1  16   3        2.65        4.46      1.55 o 
   0  17   3       10.10        8.18      1.57 o 
  -5   0   4       59.96       68.68      5.03 o 
  -4   0   4      184.69      190.63      8.10 o 
  -3   0   4      372.60      326.33     11.20 o 
  -2   0   4     7299.91     8208.11    175.41 o 
   0   0   4     3541.61     3864.00     99.97 o 
   1   0   4     2377.22     2442.47     63.38 o 
   2   0   4      451.19      475.61     11.49 o 
   3   0   4       64.92       58.83      1.59 o 
   4   0   4      120.80      122.57      3.60 o 
   5   0   4        0.01       -0.17      1.02 o 
  -5   1   4       78.51       77.58      8.13 o 
  -4   1   4        0.10        0.60      0.93 o 
  -3   1   4       18.05       18.38      0.66 o 
  -2   1   4       15.90        9.70      1.23 o 
  -1   1   4     5401.08     5669.44     88.72 o 
   0   1   4     2620.34     2600.96     47.66 o 
   1   1   4     2079.41     2114.81     38.92 o 
   2   1   4       96.68      134.20      3.74 o 
   3   1   4      178.49      199.76      2.99 o 
   4   1   4        3.64        3.21      0.51 o 
   5   1   4        0.49        0.35      0.85 o 
  -5   2   4        1.50        1.52      1.13 o 
  -4   2   4       10.81       10.39      1.05 o 
  -3   2   4        5.37        7.18      0.44 o 
  -2   2   4       83.78       99.65      2.37 o 
  -1   2   4       90.58      110.76      2.80 o 
   0   2   4        1.50        7.04      0.62 o 
   1   2   4      148.24      140.33      2.43 o 
   2   2   4      173.46      183.78      2.86 o 
   3   2   4      190.07      185.39      2.85 o 
   4   2   4       74.17       79.98      1.85 o 
   5   2   4        3.96        2.76      0.71 o 
  -5   3   4        2.96        1.61      1.23 o 
  -4   3   4        3.51        3.24      0.65 o 
  -3   3   4       40.85       42.40      0.80 o 
  -2   3   4       80.78       84.28      1.31 o 
  -1   3   4       29.70       36.57      1.39 o 
   0   3   4      294.72      306.96      3.31 o 
   1   3   4        0.06        2.05      0.44 o 
   2   3   4       20.44       40.11      1.12 o 
   3   3   4        0.31        0.26      0.36 o 
   4   3   4       10.90       13.48      0.82 o 
   5   3   4      122.89      129.97      3.09 o 
  -5   4   4        3.72        3.67      1.52 o 
  -4   4   4       18.70       19.79      1.10 o 
  -3   4   4       88.61       92.25      1.38 o 
  -2   4   4       60.41       59.36      1.11 o 
  -1   4   4        7.65       12.61      0.61 o 
   0   4   4       60.98       88.80      1.07 o 
   1   4   4     2246.95     2367.91     49.32 o 
   2   4   4      626.52      669.51     11.34 o 
   3   4   4       28.25       23.40      1.06 o 
   4   4   4      234.46      230.62      3.88 o 
   5   4   4      126.68      132.29      3.26 o 
  -5   5   4        8.66        7.35      0.99 o 
  -4   5   4       88.37       79.97      2.59 o 
  -3   5   4        4.64        2.03      0.54 o 
  -2   5   4     1633.16     1672.22     23.47 o 
  -1   5   4      547.90      537.35      6.46 o 
   0   5   4     1924.99     2098.74     18.29 o 
   1   5   4     1455.46     1508.00     16.84 o 
   2   5   4       16.58       19.64      1.10 o 
   3   5   4        7.13        7.79      0.79 o 
   4   5   4       33.68       29.11      1.29 o 
   5   5   4       19.11       18.53      1.43 o 
  -5   6   4       27.01       20.66      1.46 o 
  -4   6   4       17.39       16.90      0.89 o 
  -3   6   4      518.15      525.53      8.63 o 
  -2   6   4      174.47      209.99      7.07 o 
  -1   6   4      104.31       64.06      1.14 o 
   0   6   4     2916.54     3212.79     27.75 o 
   1   6   4      774.37      794.88      8.40 o 
   2   6   4        9.83       10.47      0.96 o 
   3   6   4      114.71      111.85      4.47 o 
   4   6   4      135.11      139.58      2.92 o 
   5   6   4        0.00       -0.59      0.59 o 
  -5   7   4        6.14        6.32      1.08 o 
  -4   7   4       11.56       12.35      1.12 o 
  -3   7   4       15.78       19.16      1.08 o 
  -2   7   4        1.57        0.13      0.49 o 
  -1   7   4        3.12        3.13      0.45 o 
   0   7   4      126.08      135.68      1.70 o 
   1   7   4        7.84        4.37      0.47 o 
   2   7   4      159.67      153.86      3.49 o 
   3   7   4       25.94       28.14      1.89 o 
   4   7   4      105.53      102.13      2.49 o 
   5   7   4        0.62       -0.12      0.60 o 
  -4   8   4       14.62       14.53      1.08 o 
  -3   8   4        1.00        1.98      0.57 o 
  -2   8   4        0.28        0.08      0.63 o 
  -1   8   4      284.92      274.63      3.57 o 
   0   8   4       36.46       36.34      0.82 o 
   1   8   4        5.82       12.36      0.65 o 
   2   8   4        1.02       -0.05      0.43 o 
   3   8   4       50.67       55.04      1.80 o 
   4   8   4       65.61       69.54      2.11 o 
  -4   9   4        4.31        5.57      0.98 o 
  -3   9   4       36.86       39.35      1.52 o 
  -2   9   4       65.23       58.46      1.75 o 
  -1   9   4       75.68       68.98      1.81 o 
   0   9   4      763.43      731.48      6.70 o 
   1   9   4      193.48      221.55      2.87 o 
   2   9   4        1.93       -0.37      0.47 o 
   3   9   4      104.42       88.10      2.40 o 
   4   9   4      107.13      115.40      2.86 o 
  -4  10   4        0.16       -0.81      1.00 o 
  -3  10   4      161.16      153.72      3.43 o 
  -2  10   4      415.87      402.46      6.50 o 
  -1  10   4      617.61      586.74      7.25 o 
   0  10   4     2187.06     2087.00     24.63 o 
   1  10   4       21.57       25.27      1.00 o 
   2  10   4      246.79      223.93      3.54 o 
   3  10   4        0.18       -0.16      0.66 o 
   4  10   4        4.19        5.62      0.96 o 
  -4  11   4        0.23       -0.80      0.80 o 
  -3  11   4       75.25       71.22      2.63 o 
  -2  11   4      928.54      898.47     14.42 o 
  -1  11   4       13.00        9.70      1.05 o 
   0  11   4      811.50      755.41      8.93 o 
   1  11   4        9.97        4.84      0.71 o 
   2  11   4        2.62        0.17      0.57 o 
   3  11   4       24.59       23.72      1.52 o 
   4  11   4        0.54        0.75      0.79 o 
  -3  12   4       15.53       14.79      1.53 o 
  -2  12   4        2.98        0.67      0.96 o 
  -1  12   4       15.29       14.60      1.10 o 
   0  12   4       48.12       46.59      2.25 o 
   1  12   4       22.89       23.24      1.32 o 
   2  12   4        0.00        0.39      0.70 o 
   3  12   4        0.07        0.10      0.72 o 
  -3  13   4        2.67        3.53      1.33 o 
  -2  13   4        6.71        5.60      1.21 o 
  -1  13   4       10.82        9.27      1.05 o 
   0  13   4        2.72        1.53      1.00 o 
   1  13   4       19.67       14.97      1.24 o 
   2  13   4        7.22        7.43      1.05 o 
   3  13   4        3.43        4.94      1.08 o 
  -3  14   4        2.40        2.49      1.22 o 
  -2  14   4       12.17       13.34      1.73 o 
  -1  14   4        2.85        3.22      0.96 o 
   0  14   4        9.06        8.64      1.27 o 
   1  14   4        1.52        1.24      1.02 o 
   2  14   4       16.30       14.31      1.56 o 
   3  14   4        5.33        4.13      1.34 o 
  -2  15   4        4.14        7.50      2.30 o 
  -1  15   4       21.29       18.90      1.66 o 
   0  15   4        5.06        6.65      1.76 o 
   1  15   4       35.89       35.26      2.16 o 
   2  15   4       33.20       47.45      3.66 o 
  -1  16   4      203.58      226.89      6.34 o 
   0  16   4        0.50       -0.87      1.28 o 
   1  16   4        0.35        0.87      1.47 o 
   0  17   4        0.81       -0.43      1.36 o 
  -5   1   5        0.18       -0.93      0.93 o 
  -4   1   5       13.45       15.73      2.08 o 
  -3   1   5      243.53      227.65      3.28 o 
  -2   1   5     1008.76     1159.81     18.57 o 
  -1   1   5     1485.77     1698.45     81.55 o 
   0   1   5       46.38       38.07      1.03 o 
   1   1   5       24.46       33.35      0.70 o 
   2   1   5     2306.85     2497.68     35.11 o 
   3   1   5       63.71       72.10      1.48 o 
   4   1   5       30.13       27.54      1.12 o 
   5   1   5       43.08       46.94      1.55 o 
  -5   2   5        1.20        1.73      1.42 o 
  -4   2   5        4.11        4.84      0.88 o 
  -3   2   5        1.58        1.03      0.31 o 
  -2   2   5       63.11       76.17      1.01 o 
  -1   2   5      631.64      590.97     13.21 o 
   0   2   5      165.49      164.58      2.38 o 
   1   2   5      161.75      231.06      3.75 o 
   2   2   5       11.10        6.00      0.94 o 
   3   2   5        2.84        1.55      0.45 o 
   4   2   5       68.77       68.02      2.01 o 
   5   2   5       45.70       47.98      2.07 o 
  -5   3   5        1.21        1.61      1.26 o 
  -4   3   5        5.57        8.26      0.84 o 
  -3   3   5       40.66       42.13      0.73 o 
  -2   3   5      161.41      175.46      2.49 o 
  -1   3   5       89.69       89.94      2.36 o 
   0   3   5      961.49     1042.28      9.89 o 
   1   3   5      182.25      128.48      3.18 o 
   2   3   5      195.34      244.65      3.97 o 
   3   3   5        0.00        0.17      0.39 o 
   4   3   5      323.51      316.20      5.37 o 
   5   3   5      208.18      201.21      4.46 o 
  -5   4   5       39.80       37.72      4.94 o 
  -4   4   5      180.68      186.05      3.64 o 
  -3   4   5        1.12        1.18      0.33 o 
  -2   4   5       20.12       21.79      0.76 o 
  -1   4   5      510.20      488.28     16.84 o 
   0   4   5     2288.73     2349.61     19.56 o 
   1   4   5     1454.97     1542.38     20.54 o 
   2   4   5        8.49       10.93      0.71 o 
   3   4   5       12.06       13.86      0.91 o 
   4   4   5      340.26      356.58      6.83 o 
   5   4   5       54.90       56.60      2.46 o 
  -5   5   5        0.05       -0.53      0.71 o 
  -4   5   5        7.54        4.68      0.83 o 
  -3   5   5      215.96      209.88      3.46 o 
  -2   5   5       10.19       15.10      1.52 o 
  -1   5   5        9.45       23.44      0.80 o 
   0   5   5      641.41      706.95      5.97 o 
   1   5   5      542.43      588.89      6.47 o 
   2   5   5      195.39      215.68      4.45 o 
   3   5   5       99.10       92.75      3.29 o 
   4   5   5       84.91       83.54      2.12 o 
   5   5   5        8.31        9.47      1.00 o 
  -5   6   5       67.55       67.52      3.67 o 
  -4   6   5        0.01       -0.20      0.49 o 
  -3   6   5        8.24        9.13      0.79 o 
  -2   6   5      149.87      173.44      5.37 o 
  -1   6   5      150.24      148.89      3.40 o 
   0   6   5      587.92      627.51      5.92 o 
   1   6   5      563.79      591.19      6.44 o 
   2   6   5      245.85      237.88      6.87 o 
   3   6   5     1726.52     1737.76     37.09 o 
   4   6   5      123.63      119.39      2.67 o 
   5   6   5       57.59       66.67      3.96 o 
  -5   7   5        0.93        1.45      0.90 o 
  -4   7   5        2.09        0.45      0.54 o 
  -3   7   5        9.99        9.23      0.82 o 
  -2   7   5      200.88      198.31      3.83 o 
  -1   7   5       30.12       26.32      1.34 o 
   0   7   5        4.62        3.66      0.38 o 
   1   7   5       15.99       13.27      0.68 o 
   2   7   5        2.50       -0.50      0.50 o 
   3   7   5      384.00      376.08     11.10 o 
   4   7   5      199.67      201.92      3.86 o 
   5   7   5        0.93        0.00      0.86 o 
  -4   8   5        2.15        1.38      0.69 o 
  -3   8   5        4.46        2.93      0.69 o 
  -2   8   5        7.07        7.15      0.79 o 
  -1   8   5       58.85       53.24      1.95 o 
   0   8   5        9.36       11.12      0.52 o 
   1   8   5      106.91       76.95      1.94 o 
   2   8   5      135.69      160.46      2.64 o 
   3   8   5       34.25       37.55      1.93 o 
   4   8   5       31.01       29.42      1.48 o 
  -4   9   5       47.72       53.75      1.93 o 
  -3   9   5      170.01      169.44      3.56 o 
  -2   9   5       41.47       38.77      1.66 o 
  -1   9   5       40.79       36.50      1.21 o 
   0   9   5      223.45      214.82      2.45 o 
   1   9   5       51.56       48.49      1.26 o 
   2   9   5       12.53       12.87      0.84 o 
   3   9   5      229.04      203.88      4.01 o 
   4   9   5       65.45       55.13      1.99 o 
  -4  10   5        0.63       -0.63      1.97 o 
  -3  10   5      370.13      375.16      6.29 o 
  -2  10   5      439.36      430.00      7.03 o 
  -1  10   5      429.48      372.26      4.74 o 
   0  10   5      658.66      602.88      6.92 o 
   1  10   5      530.58      479.73      5.31 o 
   2  10   5       33.38       34.65      1.33 o 
   3  10   5       57.70       54.16      1.99 o 
   4  10   5        0.31       -0.07      0.72 o 
  -4  11   5       22.88       18.92      1.74 o 
  -3  11   5        3.27        1.85      0.99 o 
  -2  11   5       53.46       54.39      2.39 o 
  -1  11   5       24.71       24.07      1.14 o 
   0  11   5       31.02       15.85      1.17 o 
   1  11   5      143.62      100.37      2.17 o 
   2  11   5        0.51        1.30      0.63 o 
   3  11   5        2.61        3.51      0.85 o 
   4  11   5       36.72       37.31      2.11 o 
  -3  12   5        5.59        5.20      1.12 o 
  -2  12   5       34.05       35.49      2.04 o 
  -1  12   5       25.52       27.64      1.22 o 
   0  12   5        0.69       -0.32      1.04 o 
   1  12   5      113.82      111.77      2.74 o 
   2  12   5        0.99       -0.49      0.59 o 
   3  12   5       42.35       39.88      2.91 o 
  -3  13   5       20.76       21.18      1.82 o 
  -2  13   5        0.01        0.32      0.97 o 
  -1  13   5       36.49       35.68      2.50 o 
   0  13   5        9.03       10.50      1.46 o 
   1  13   5        9.33       14.21      1.22 o 
   2  13   5        0.49        0.01      0.81 o 
   3  13   5       68.44       76.11      3.57 o 
  -3  14   5        0.04        1.22      1.11 o 
  -2  14   5       18.53       21.51      2.74 o 
  -1  14   5        0.09       -0.48      1.06 o 
   0  14   5        0.89        1.46      1.06 o 
   1  14   5       60.12       68.55      2.73 o 
   2  14   5       21.91       29.83      2.00 o 
   3  14   5        2.26        1.01      1.38 o 
  -2  15   5      198.18      218.57      7.81 o 
  -1  15   5       24.41       20.27      1.64 o 
   0  15   5       53.22       49.71      2.20 o 
   1  15   5        8.87       13.40      1.70 o 
   2  15   5        5.37        7.34      1.46 o 
  -1  16   5       17.25       15.85      2.28 o 
   0  16   5        0.02        1.34      1.34 o 
   1  16   5      117.81      120.72      3.63 o 
  -5   0   6      300.68      356.29     13.74 o 
  -4   0   6       34.24       34.30      3.22 o 
  -3   0   6        7.64        9.21      0.99 o 
  -2   0   6      128.29      138.40      5.20 o 
   0   0   6      485.87      513.98     10.01 o 
   1   0   6     1587.36     1782.18     46.81 o 
   2   0   6     2170.81     2322.84     60.89 o 
   3   0   6        4.74        4.39      0.88 o 
   4   0   6       24.61       29.90      1.68 o 
   5   0   6        9.52        8.03      1.00 o 
  -5   1   6        0.51        0.62      1.21 o 
  -4   1   6        8.36        8.00      0.95 o 
  -3   1   6      651.60      682.16      8.19 o 
  -2   1   6      232.26      253.87      3.44 o 
  -1   1   6       11.65       11.45      0.73 o 
   0   1   6      454.78      441.71      5.68 o 
   1   1   6     2352.86     2397.56     70.25 o 
   2   1   6     1236.34     1350.26     25.04 o 
   3   1   6      121.98      109.80      2.31 o 
   4   1   6        0.05       -0.35      0.44 o 
   5   1   6       65.36       71.23      2.74 o 
  -5   2   6        1.05        0.12      1.10 o 
  -4   2   6       22.22       24.53      2.42 o 
  -3   2   6       16.12       13.56      0.73 o 
  -2   2   6        7.08        7.69      0.75 o 
  -1   2   6       58.86       71.49      2.40 o 
   0   2   6       65.90       55.13      1.17 o 
   1   2   6       38.25       42.37      1.50 o 
   2   2   6      226.13      203.73      3.82 o 
   3   2   6        0.94        0.92      0.43 o 
   4   2   6        0.62       -0.09      0.51 o 
   5   2   6      120.70      120.21      3.64 o 
  -5   3   6        5.96        4.48      1.45 o 
  -4   3   6        2.65        1.34      0.60 o 
  -3   3   6       44.74       38.17      0.82 o 
  -2   3   6        5.89        7.56      0.42 o 
  -1   3   6       27.08       31.62      1.12 o 
   0   3   6       15.57        6.21      0.32 o 
   1   3   6      306.28      362.58      4.86 o 
   2   3   6       40.01       36.70      1.14 o 
   3   3   6        1.28        1.60      0.47 o 
   4   3   6       93.64       89.73      2.26 o 
   5   3   6       16.81       17.07      1.02 o 
  -5   4   6       17.19       16.66      2.17 o 
  -4   4   6       22.65       20.62      1.21 o 
  -3   4   6       89.75       89.44      1.58 o 
  -2   4   6       13.52       12.96      0.90 o 
  -1   4   6        2.93        3.35      0.49 o 
   0   4   6      330.41      446.07      4.09 o 
   1   4   6       84.63      123.53      2.54 o 
   2   4   6      409.56      366.70      6.75 o 
   3   4   6       62.48       59.78      2.53 o 
   4   4   6      612.00      605.79      9.54 o 
   5   4   6       69.37       66.19      2.32 o 
  -5   5   6       17.60       15.71      1.17 o 
  -4   5   6       40.61       41.08      2.17 o 
  -3   5   6       12.91       14.58      0.86 o 
  -2   5   6      331.75      294.38      6.43 o 
  -1   5   6      297.66      266.70      6.96 o 
   0   5   6        0.00       -0.24      0.24 o 
   1   5   6      214.58      233.87      2.97 o 
   2   5   6      579.14      572.01     10.10 o 
   3   5   6       22.13       21.38      1.35 o 
   4   5   6       50.10       56.28      1.77 o 
   5   5   6        0.73        0.25      0.61 o 
  -5   6   6        2.88        0.56      0.91 o 
  -4   6   6        0.38       -0.47      0.47 o 
  -3   6   6        1.11        0.23      0.51 o 
  -2   6   6       16.26       16.83      1.26 o 
  -1   6   6      336.86      329.72      3.81 o 
   0   6   6        8.93       10.97      0.50 o 
   1   6   6        0.83        0.53      0.33 o 
   2   6   6      336.05      313.16      5.54 o 
   3   6   6      944.77      934.16     20.01 o 
   4   6   6       48.36       49.66      1.71 o 
   5   6   6        0.03        0.66      0.65 o 
  -5   7   6        5.33        3.77      1.83 o 
  -4   7   6        2.76        1.21      0.62 o 
  -3   7   6        0.33       -0.15      0.53 o 
  -2   7   6       76.00       78.74      1.95 o 
  -1   7   6       91.57      106.36      2.06 o 
   0   7   6       75.79       79.08      1.32 o 
   1   7   6      565.90      609.93      6.77 o 
   2   7   6        0.01       -0.56      0.56 o 
   3   7   6      760.07      752.77     16.52 o 
   4   7   6       40.22       38.05      2.01 o 
  -4   8   6       33.26       36.52      2.33 o 
  -3   8   6      102.87      104.83      2.48 o 
  -2   8   6        0.17       -0.52      0.52 o 
  -1   8   6      107.34      102.83      2.28 o 
   0   8   6      107.08       89.72      1.45 o 
   1   8   6       53.34       45.72      1.25 o 
   2   8   6       10.25       10.17      0.82 o 
   3   8   6        1.05       -0.43      0.94 o 
   4   8   6        0.08       -0.25      0.65 o 
  -4   9   6       33.90       34.78      1.68 o 
  -3   9   6       11.43       13.81      1.13 o 
  -2   9   6        4.19        2.70      0.75 o 
  -1   9   6      200.67      203.27      3.09 o 
   0   9   6      877.69      830.57      8.08 o 
   1   9   6      117.36       95.52      2.03 o 
   2   9   6       31.04       24.85      1.12 o 
   3   9   6       40.61       35.72      1.61 o 
   4   9   6       13.48       16.16      1.28 o 
  -4  10   6      322.77      328.97      8.36 o 
  -3  10   6      228.36      221.53      4.47 o 
  -2  10   6       98.09       91.66      2.62 o 
  -1  10   6      104.97       92.58      2.30 o 
   0  10   6      169.35      125.95      2.35 o 
   1  10   6        0.81       -0.49      0.49 o 
   2  10   6        3.16        3.08      0.63 o 
   3  10   6       69.80       66.93      2.21 o 
   4  10   6        0.34        1.05      0.80 o 
  -4  11   6      145.91      151.20      3.95 o 
  -3  11   6        0.47       -0.69      1.41 o 
  -2  11   6       24.43       24.92      1.63 o 
  -1  11   6      101.48      104.50      1.95 o 
   0  11   6       77.30       61.55      2.02 o 
   1  11   6      907.19      834.88     11.79 o 
   2  11   6        0.24        0.81      0.59 o 
   3  11   6        4.43        4.60      1.04 o 
   4  11   6       14.98       16.00      1.40 o 
  -3  12   6        0.06       -0.58      1.02 o 
  -2  12   6       39.19       44.53      2.36 o 
  -1  12   6        6.03        5.21      1.17 o 
   0  12   6       30.93       30.76      2.37 o 
   1  12   6      139.66      140.55      2.92 o 
   2  12   6        1.69        2.79      0.91 o 
   3  12   6        4.33        4.23      0.96 o 
  -3  13   6        9.68        9.13      1.41 o 
  -2  13   6       16.97       25.39      1.94 o 
  -1  13   6       10.66        9.84      1.06 o 
   0  13   6        1.83        4.34      1.49 o 
   1  13   6       39.08       43.83      3.44 o 
   2  13   6        0.39        1.45      1.06 o 
   3  13   6       13.98       17.69      1.54 o 
  -3  14   6        0.51        0.42      1.11 o 
  -2  14   6        9.68       13.40      2.42 o 
  -1  14   6       95.08      113.25      4.08 o 
   0  14   6        5.04        5.42      1.22 o 
   1  14   6        9.37       15.05      1.64 o 
   2  14   6       28.65       21.88      1.83 o 
   3  14   6        0.73        1.13      1.15 o 
  -2  15   6      197.30      235.33      8.23 o 
  -1  15   6       77.18       93.87      3.98 o 
   0  15   6        0.53       -0.37      1.18 o 
   1  15   6       11.41       15.22      1.72 o 
   2  15   6        6.94        7.32      1.43 o 
  -1  16   6       11.27       10.99      2.12 o 
   0  16   6       18.30       22.73      1.79 o 
   1  16   6      197.14      233.11      5.19 o 
  -5   1   7       25.71       23.56      2.03 o 
  -4   1   7        3.23        2.82      0.82 o 
  -3   1   7       52.00       56.78      1.72 o 
  -2   1   7     3620.16     4021.39     39.61 o 
  -1   1   7      581.06      624.22     16.63 o 
   0   1   7     4919.88     5298.87     79.62 o 
   1   1   7        4.27        1.35      0.42 o 
   2   1   7        0.11        0.71      0.29 o 
   3   1   7       24.01       25.20      1.09 o 
   4   1   7        4.04        5.31      0.70 o 
   5   1   7        0.00       -0.21      0.50 o 
  -5   2   7        2.81        2.65      1.26 o 
  -4   2   7        2.58        2.70      0.54 o 
  -3   2   7        2.65        1.84      0.31 o 
  -2   2   7       14.10       15.17      1.50 o 
  -1   2   7        0.33        0.65      0.62 o 
   0   2   7     1962.28     2006.17     20.37 o 
   1   2   7       78.26       71.32      1.90 o 
   2   2   7       10.19       15.14      0.82 o 
   3   2   7        0.16       -0.06      0.38 o 
   4   2   7       32.67       33.98      2.40 o 
   5   2   7       19.15       17.16      1.02 o 
  -5   3   7        0.17       -0.82      1.24 o 
  -4   3   7        4.81        3.64      0.64 o 
  -3   3   7       33.24       33.64      1.13 o 
  -2   3   7      135.19      135.24      2.03 o 
  -1   3   7       56.30       56.00      1.59 o 
   0   3   7       17.06       27.87      0.63 o 
   1   3   7      110.23      158.07      3.81 o 
   2   3   7        0.77        0.04      0.32 o 
   3   3   7      105.37      102.94      2.38 o 
   4   3   7      151.06      145.66      3.14 o 
   5   3   7       49.39       50.51      3.11 o 
  -5   4   7        3.02        0.02      2.92 o 
  -4   4   7       28.21       26.89      1.75 o 
  -3   4   7        8.76       13.15      0.66 o 
  -2   4   7       67.18       79.52      2.84 o 
  -1   4   7      243.66      227.26      5.06 o 
   0   4   7     2716.15     3074.09     26.50 o 
   1   4   7      791.28      983.64     12.84 o 
   2   4   7       45.37       40.40      1.67 o 
   3   4   7       56.90       52.29      1.70 o 
   4   4   7       21.28       22.78      2.06 o 
   5   4   7       26.65       24.82      1.35 o 
  -5   5   7       22.80       20.24      1.31 o 
  -4   5   7      308.70      306.17      4.74 o 
  -3   5   7      409.29      408.77      6.69 o 
  -2   5   7       86.83       77.36      3.59 o 
  -1   5   7        9.48        7.81      0.75 o 
   0   5   7      695.17      701.96      6.27 o 
   1   5   7       50.58       55.27      1.08 o 
   2   5   7      122.78      132.04      2.88 o 
   3   5   7       12.68       10.62      1.38 o 
   4   5   7       39.26       39.60      2.49 o 
   5   5   7       60.58       68.82      1.98 o 
  -5   6   7       13.16       11.51      1.12 o 
  -4   6   7       12.82       11.79      0.87 o 
  -3   6   7       92.14       86.10      2.03 o 
  -2   6   7        6.54        4.75      0.98 o 
  -1   6   7     1914.36     2039.91     20.55 o 
   0   6   7      199.56      214.22      2.34 o 
   1   6   7      227.78      250.96      3.11 o 
   2   6   7      166.97      163.06      3.44 o 
   3   6   7      273.57      276.06      5.21 o 
   4   6   7       45.98       49.50      1.73 o 
   5   6   7        1.20        1.17      0.67 o 
  -4   7   7        1.50        1.53      0.63 o 
  -3   7   7        0.23       -0.33      0.49 o 
  -2   7   7       20.84       16.38      1.13 o 
  -1   7   7       95.40      105.34      2.06 o 
   0   7   7       37.18       45.69      0.98 o 
   1   7   7      211.26      202.77      2.81 o 
   2   7   7        0.96        0.44      0.80 o 
   3   7   7        4.71        2.14      0.80 o 
   4   7   7        4.30        3.92      0.81 o 
  -4   8   7        2.42        2.55      0.73 o 
  -3   8   7        3.07        2.84      0.76 o 
  -2   8   7        7.43        6.18      1.44 o 
  -1   8   7       46.58       48.93      1.50 o 
   0   8   7       10.04       13.35      0.68 o 
   1   8   7       56.71       42.77      1.28 o 
   2   8   7        4.39        3.60      1.19 o 
   3   8   7       38.71       37.68      1.77 o 
   4   8   7       60.26       59.40      2.30 o 
  -4   9   7       58.65       56.74      1.99 o 
  -3   9   7        8.34       10.12      1.18 o 
  -2   9   7       51.75       50.36      1.99 o 
  -1   9   7      936.56      900.45      9.54 o 
   0   9   7      793.69      826.54      8.08 o 
   1   9   7      159.36      120.67      2.41 o 
   2   9   7       15.29       10.19      1.26 o 
   3   9   7       23.41       21.97      1.39 o 
   4   9   7        2.18        1.86      0.78 o 
  -4  10   7      165.54      162.91      4.01 o 
  -3  10   7      228.36      215.88      4.75 o 
  -2  10   7        0.00       -0.96      0.96 o 
  -1  10   7      807.27      789.76      8.22 o 
   0  10   7        0.01        0.74      0.63 o 
   1  10   7       96.91       85.80      1.72 o 
   2  10   7        1.77        2.46      0.64 o 
   3  10   7        0.02       -0.76      0.81 o 
   4  10   7       27.67       24.57      2.24 o 
  -4  11   7       20.26       18.84      1.65 o 
  -3  11   7      102.35      108.54      5.02 o 
  -2  11   7        1.72        1.52      0.90 o 
  -1  11   7       11.29       14.45      0.87 o 
   0  11   7        0.35        0.39      0.76 o 
   1  11   7       32.69       27.20      1.38 o 
   2  11   7        9.16        8.04      0.86 o 
   3  11   7       44.30       51.33      2.05 o 
   4  11   7        6.45        6.56      1.07 o 
  -3  12   7       48.86       48.42      2.73 o 
  -2  12   7        8.38        6.84      1.15 o 
  -1  12   7      205.23      194.97      3.41 o 
   0  12   7       23.31       27.18      1.80 o 
   1  12   7        3.74        3.25      0.89 o 
   2  12   7        1.03       -0.20      0.65 o 
   3  12   7       10.34       11.88      1.28 o 
  -3  13   7        0.00       -0.94      0.94 o 
  -2  13   7        5.57        7.51      1.33 o 
  -1  13   7        6.13        7.05      0.99 o 
   0  13   7       20.35       18.16      1.73 o 
   1  13   7       11.63       10.18      1.25 o 
   2  13   7      228.33      231.14      8.32 o 
   3  13   7       38.67       42.14      2.05 o 
  -3  14   7        4.12        1.68      2.43 o 
  -2  14   7        0.01       -0.08      1.51 o 
  -1  14   7       69.67       75.51      4.00 o 
   0  14   7       16.78       13.80      1.42 o 
   1  14   7      119.63      148.03      5.03 o 
   2  14   7       75.66       92.42      3.53 o 
  -2  15   7       80.12       93.79      5.13 o 
  -1  15   7       12.50       10.06      1.95 o 
   0  15   7       21.43       18.75      2.53 o 
   1  15   7      234.09      272.96      6.17 o 
   2  15   7        1.63        2.00      1.36 o 
  -1  16   7       29.43       39.65      2.91 o 
   0  16   7       47.54       58.24      2.54 o 
   1  16   7       81.16       91.17      3.31 o 
  -4   0   8        6.67        7.67      1.37 o 
  -3   0   8     3324.26     3857.57     53.75 o 
  -2   0   8    11809.64    13498.70    194.98 o 
  -1   0   8       23.52       33.22      1.88 o 
   0   0   8      118.82      122.10      2.23 o 
   1   0   8      687.13      690.93     23.46 o 
   2   0   8       91.84       84.37      3.51 o 
   3   0   8      520.37      515.87     11.50 o 
   4   0   8        0.22        0.68      0.76 o 
   5   0   8       26.53       22.86      1.70 o 
  -5   1   8        6.97        6.21      1.64 o 
  -4   1   8       23.58       19.74      1.27 o 
  -3   1   8      137.40      148.25      5.36 o 
  -2   1   8     3209.17     3504.78     34.59 o 
  -1   1   8      149.90      176.92      7.79 o 
   0   1   8     2693.15     2829.69     26.24 o 
   1   1   8      174.31      236.24      5.79 o 
   2   1   8      150.54      188.09      3.31 o 
   3   1   8       19.90       26.31      1.61 o 
   4   1   8        0.59        1.90      0.60 o 
   5   1   8        2.79        3.14      0.70 o 
  -5   2   8        0.08       -0.28      1.42 o 
  -4   2   8       27.28       30.07      1.27 o 
  -3   2   8       11.48       10.15      0.55 o 
  -2   2   8       45.71       37.46      2.44 o 
  -1   2   8        1.08        3.47      0.51 o 
   0   2   8        7.74        9.98      0.44 o 
   1   2   8      239.62      261.62      3.73 o 
   2   2   8      308.26      336.98      7.42 o 
   3   2   8       53.75       59.09      1.72 o 
   4   2   8       19.02       14.98      1.07 o 
   5   2   8        3.91        5.66      0.92 o 
  -5   3   8        0.02       -1.67      1.67 o 
  -4   3   8       16.19       16.47      1.25 o 
  -3   3   8       32.07       33.25      0.92 o 
  -2   3   8       68.02       77.48      2.04 o 
  -1   3   8      110.53      123.64      4.61 o 
   0   3   8      453.58      565.99      5.27 o 
   1   3   8      266.65      382.13      4.77 o 
   2   3   8       84.78       84.91      2.30 o 
   3   3   8      220.44      250.80      4.58 o 
   4   3   8      356.77      362.12      8.79 o 
   5   3   8       99.96       92.28      2.77 o 
  -5   4   8        0.62        0.22      1.27 o 
  -4   4   8       26.49       29.23      2.30 o 
  -3   4   8       34.44       31.74      1.13 o 
  -2   4   8       27.17       29.88      1.71 o 
  -1   4   8       38.84       38.88      1.31 o 
   0   4   8     3621.19     3851.06     33.11 o 
   1   4   8      479.92      517.45      5.68 o 
   2   4   8      212.97      198.00      3.78 o 
   3   4   8      496.75      492.07     10.43 o 
   4   4   8      135.01      131.18      3.05 o 
   5   4   8       24.09       28.65      1.53 o 
  -5   5   8       14.96       13.63      1.25 o 
  -4   5   8       16.71       17.03      1.12 o 
  -3   5   8      315.76      318.86      4.94 o 
  -2   5   8      361.48      341.17      8.45 o 
  -1   5   8       72.26       84.51      3.58 o 
   0   5   8      904.98      924.73      8.14 o 
   1   5   8      118.35      127.32      1.77 o 
   2   5   8        3.92        1.51      0.57 o 
   3   5   8       12.80        9.75      0.98 o 
   4   5   8       34.65       34.23      1.57 o 
   5   5   8        1.47        2.02      0.70 o 
  -5   6   8       23.96       23.06      1.62 o 
  -4   6   8      142.09      136.88      2.73 o 
  -3   6   8        6.47        9.91      1.20 o 
  -2   6   8       10.00       15.10      0.96 o 
  -1   6   8     1772.83     1866.24     18.86 o 
   0   6   8      181.75      174.47      2.14 o 
   1   6   8        6.17        8.82      0.48 o 
   2   6   8       76.17       61.54      1.50 o 
   3   6   8      185.56      181.04      4.15 o 
   4   6   8        0.00       -0.57      0.62 o 
   5   6   8        6.79        5.22      0.87 o 
  -4   7   8       15.24       15.95      1.13 o 
  -3   7   8        0.99        1.13      0.63 o 
  -2   7   8        0.10       -0.90      0.91 o 
  -1   7   8      182.60      188.76      2.59 o 
   0   7   8        0.88       -0.03      0.28 o 
   1   7   8      192.56      188.28      2.57 o 
   2   7   8      165.68      178.10      3.13 o 
   3   7   8      292.23      287.27      5.85 o 
   4   7   8        6.11        8.29      0.96 o 
  -4   8   8        0.33        0.86      0.69 o 
  -3   8   8        1.78        2.58      0.74 o 
  -2   8   8       86.10       81.30      3.16 o 
  -1   8   8        1.14        1.77      0.48 o 
   0   8   8       41.83       53.45      1.17 o 
   1   8   8        4.49        3.78      0.60 o 
   2   8   8       93.98       87.03      2.86 o 
   3   8   8       96.14       88.33      2.67 o 
   4   8   8        0.07        0.36      0.70 o 
  -4   9   8       17.49       17.23      1.30 o 
  -3   9   8       29.01       26.41      1.63 o 
  -2   9   8      255.75      248.97      5.04 o 
  -1   9   8     1158.59     1124.85     11.71 o 
   0   9   8       56.57       68.67      1.57 o 
   1   9   8       95.21       73.59      2.01 o 
   2   9   8       87.15       64.58      1.87 o 
   3   9   8       66.93       66.08      2.16 o 
   4   9   8        0.27       -0.71      0.71 o 
  -4  10   8       66.20       65.74      2.35 o 
  -3  10   8      127.82      124.51      3.42 o 
  -2  10   8      555.21      540.93      9.38 o 
  -1  10   8     1508.61     1473.15     15.14 o 
   0  10   8       22.18       16.27      1.10 o 
   1  10   8      256.59      248.71      3.69 o 
   2  10   8        9.43       12.95      0.96 o 
   3  10   8        8.64       12.01      1.25 o 
   4  10   8        2.90        2.06      0.87 o 
  -4  11   8       76.03       71.37      3.34 o 
  -3  11   8      361.50      367.74      6.55 o 
  -2  11   8       11.84        9.01      1.18 o 
  -1  11   8      182.44      169.01      2.60 o 
   0  11   8       18.63       12.92      1.20 o 
   1  11   8       49.29       32.05      1.45 o 
   2  11   8       74.06       72.88      1.97 o 
   3  11   8        6.01        7.83      1.09 o 
   4  11   8        0.37        0.75      0.83 o 
  -3  12   8       18.71       18.60      1.71 o 
  -2  12   8        4.85        3.05      1.05 o 
  -1  12   8       77.30       79.11      2.16 o 
   0  12   8        2.01        1.61      1.47 o 
   1  12   8        0.61        1.40      0.79 o 
   2  12   8       11.16       10.65      1.07 o 
   3  12   8       10.60       11.11      1.29 o 
  -3  13   8       10.45        9.60      1.57 o 
  -2  13   8        6.32        5.36      1.23 o 
  -1  13   8        3.43        1.67      0.86 o 
   0  13   8       21.02       20.66      2.18 o 
   1  13   8        7.05       10.28      1.46 o 
   2  13   8        1.01        3.95      1.25 o 
   3  13   8        1.17        0.85      0.94 o 
  -2  14   8       19.84       24.33      2.88 o 
  -1  14   8       22.31       22.45      1.41 o 
   0  14   8       11.11        7.95      1.96 o 
   1  14   8       47.63       57.51      2.62 o 
   2  14   8       19.71       19.94      2.20 o 
  -2  15   8       23.28       19.29      3.21 o 
  -1  15   8       18.44       22.49      2.33 o 
   0  15   8       14.41       14.10      1.53 o 
   1  15   8       75.96      100.09      3.37 o 
   2  15   8       15.50       14.40      1.87 o 
  -1  16   8        3.59        1.31      1.74 o 
   0  16   8        8.30       12.84      1.63 o 
   1  16   8        3.35        6.34      1.72 o 
  -5   1   9        5.97        4.60      1.68 o 
  -4   1   9       32.70       30.78      4.80 o 
  -3   1   9      264.97      311.09      4.72 o 
  -2   1   9      159.22      193.98      4.57 o 
  -1   1   9        0.51        1.41      0.52 o 
   0   1   9      296.68      376.12      3.93 o 
   1   1   9     3666.30     4087.99     50.51 o 
   2   1   9       11.26       16.78      0.94 o 
   3   1   9       29.44       26.56      1.21 o 
   4   1   9      102.86      105.29      2.59 o 
   5   1   9        6.40        3.95      0.78 o 
  -5   2   9        0.34       -0.02      1.58 o 
  -4   2   9       14.55       13.35      0.99 o 
  -3   2   9        0.11        0.66      0.58 o 
  -2   2   9      229.81      239.33      4.03 o 
  -1   2   9       19.90       18.18      0.88 o 
   0   2   9       20.43       30.70      0.76 o 
   1   2   9      561.21      611.80      8.40 o 
   2   2   9       63.92       47.17      1.50 o 
   3   2   9      105.03      117.44      2.68 o 
   4   2   9      325.19      300.88      5.43 o 
   5   2   9       67.98       61.04      1.97 o 
  -5   3   9        0.17       -1.14      1.14 o 
  -4   3   9       31.20       29.89      3.30 o 
  -3   3   9       49.04       55.09      1.53 o 
  -2   3   9       41.31       43.78      1.83 o 
  -1   3   9      238.24      221.90      4.53 o 
   0   3   9       25.80        8.37      0.47 o 
   1   3   9       42.31       68.42      1.26 o 
   2   3   9        2.84        2.83      0.58 o 
   3   3   9     1200.11     1159.49     23.50 o 
   4   3   9      245.78      235.21      4.56 o 
   5   3   9       37.96       42.57      1.70 o 
  -5   4   9       56.78       58.40      3.04 o 
  -4   4   9       18.47       17.15      2.25 o 
  -3   4   9       18.21       19.12      0.88 o 
  -2   4   9      149.29      149.62      5.52 o 
  -1   4   9      619.29      608.25      9.40 o 
   0   4   9      801.87      867.09      7.92 o 
   1   4   9      135.55      153.78      2.75 o 
   2   4   9       61.48       63.41      1.86 o 
   3   4   9      637.89      678.81     13.93 o 
   4   4   9        6.91        7.52      0.91 o 
   5   4   9       23.94       26.65      1.36 o 
  -5   5   9       13.75       13.46      1.25 o 
  -4   5   9       34.66       36.10      1.36 o 
  -3   5   9        2.49        3.15      0.71 o 
  -2   5   9       49.01       57.74      2.49 o 
  -1   5   9       68.36       77.66      3.09 o 
   0   5   9       30.62       35.67      0.86 o 
   1   5   9      254.73      282.73      2.94 o 
   2   5   9       15.34        8.98      0.91 o 
   3   5   9       67.46       61.79      3.06 o 
   4   5   9        4.44        4.24      0.85 o 
   5   5   9        9.47       12.49      1.07 o 
  -5   6   9        0.03       -0.70      2.27 o 
  -4   6   9        0.15        0.34      0.64 o 
  -3   6   9        0.76        1.87      0.83 o 
  -2   6   9      138.68      141.56      2.71 o 
  -1   6   9      306.62      337.85      4.32 o 
   0   6   9      397.78      417.21      4.26 o 
   1   6   9      629.74      633.36      6.59 o 
   2   6   9     2455.41     2423.47     29.64 o 
   3   6   9       44.77       39.39      2.44 o 
   4   6   9      140.42      147.99      3.56 o 
  -4   7   9        0.63        0.11      0.65 o 
  -3   7   9      104.00      102.21      2.79 o 
  -2   7   9       33.74       27.45      1.42 o 
  -1   7   9       33.07       31.07      0.98 o 
   0   7   9       38.92       38.72      0.92 o 
   1   7   9      221.69      201.49      3.75 o 
   2   7   9     1584.73     1501.89     18.94 o 
   3   7   9      183.43      187.61      4.15 o 
   4   7   9       27.77       22.48      1.47 o 
  -4   8   9        1.21        0.42      0.74 o 
  -3   8   9        0.16        0.80      0.67 o 
  -2   8   9        4.46        2.51      0.75 o 
  -1   8   9        0.31        0.51      0.45 o 
   0   8   9       20.33        7.22      0.59 o 
   1   8   9      176.89      211.12      3.00 o 
   2   8   9       38.78       26.92      1.83 o 
   3   8   9       99.69       87.90      2.69 o 
   4   8   9       20.41       23.12      1.67 o 
  -4   9   9       31.25       33.07      1.95 o 
  -3   9   9       58.91       62.48      2.29 o 
  -2   9   9       27.89       25.59      2.14 o 
  -1   9   9      145.97      148.64      2.35 o 
   0   9   9        8.69        7.69      0.77 o 
   1   9   9       51.61       49.13      1.46 o 
   2   9   9      506.87      422.17      6.33 o 
   3   9   9       39.24       25.87      1.70 o 
   4   9   9        0.21       -0.71      0.71 o 
  -4  10   9      197.54      199.16      4.78 o 
  -3  10   9       49.22       45.08      2.53 o 
  -2  10   9      308.96      289.13      5.88 o 
  -1  10   9      232.55      223.60      3.18 o 
   0  10   9      353.36      334.69      4.75 o 
   1  10   9       26.89       36.17      1.37 o 
   2  10   9       47.18       46.72      2.27 o 
   3  10   9        8.10        6.51      1.05 o 
   4  10   9        0.01       -0.76      0.76 o 
  -4  11   9       33.26       26.79      3.46 o 
  -3  11   9       45.89       44.96      2.10 o 
  -2  11   9        5.32        5.14      1.11 o 
  -1  11   9      129.54      112.00      2.07 o 
   0  11   9      104.48       76.31      2.39 o 
   1  11   9        1.79        1.93      0.85 o 
   2  11   9        1.18        1.65      0.70 o 
   3  11   9       36.58       37.81      2.52 o 
  -3  12   9       37.75       40.38      2.23 o 
  -2  12   9       28.72       28.80      1.82 o 
  -1  12   9        4.12        6.06      0.88 o 
   0  12   9      129.49      113.29      3.33 o 
   1  12   9        3.01        3.95      1.02 o 
   2  12   9       14.97       11.85      1.27 o 
   3  12   9      123.16      122.64      3.33 o 
  -3  13   9        0.98        1.00      1.11 o 
  -2  13   9        1.21        0.35      0.96 o 
  -1  13   9        8.16       11.94      1.07 o 
   0  13   9       59.10       71.62      2.89 o 
   1  13   9        1.83        1.52      1.25 o 
   2  13   9      106.56      116.40      3.64 o 
   3  13   9        1.23        1.24      1.00 o 
  -2  14   9        1.08        1.70      1.71 o 
  -1  14   9       10.21       15.05      2.03 o 
   0  14   9       66.36       77.26      3.06 o 
   1  14   9       48.16       58.13      4.02 o 
   2  14   9       22.62       20.84      1.90 o 
  -2  15   9        0.86       -0.26      1.58 o 
  -1  15   9       23.77       20.37      2.27 o 
   0  15   9       21.05       28.05      2.68 o 
   1  15   9        6.82        7.63      1.59 o 
   2  15   9       25.71       28.56      2.70 o 
  -1  16   9       21.57       14.67      2.22 o 
   0  16   9       81.41       81.43      2.84 o 
   1  16   9      131.17      155.05      4.23 o 
  -5   0  10       13.16        8.06      2.02 o 
  -4   0  10      117.30      108.77      5.31 o 
  -3   0  10       31.90       32.39      4.89 o 
  -2   0  10      416.59      432.97     22.52 o 
  -1   0  10      639.76      600.17     19.80 o 
   0   0  10      186.98      225.36      4.07 o 
   1   0  10      894.05     1047.17     19.80 o 
   2   0  10        0.08       -0.10      0.56 o 
   3   0  10       37.90       44.83      2.21 o 
   4   0  10        1.89        1.16      1.32 o 
   5   0  10        4.76        2.42      1.05 o 
  -5   1  10       12.80        8.88      1.50 o 
  -4   1  10      217.78      218.41      7.88 o 
  -3   1  10       23.86       25.03      1.45 o 
  -2   1  10        1.57        2.17      0.49 o 
  -1   1  10      102.16       95.61      2.14 o 
   0   1  10     1645.78     1801.42     17.76 o 
   1   1  10     1438.52     1649.41     18.91 o 
   2   1  10      204.76      184.90      3.55 o 
   3   1  10       10.80        7.80      0.83 o 
   4   1  10       43.94       43.84      1.68 o 
   5   1  10        0.16       -0.61      0.61 o 
  -5   2  10        7.79        4.89      1.37 o 
  -4   2  10       37.59       36.32      2.80 o 
  -3   2  10       27.55       27.65      1.64 o 
  -2   2  10        0.20        0.36      0.54 o 
  -1   2  10       45.98       55.75      1.77 o 
   0   2  10       78.37       59.79      1.14 o 
   1   2  10      550.06      543.10      9.79 o 
   2   2  10       44.37       50.68      1.60 o 
   3   2  10        2.45        0.77      0.75 o 
   4   2  10      320.75      288.66      5.32 o 
   5   2  10       38.77       36.04      1.61 o 
  -5   3  10        0.10       -0.47      1.24 o 
  -4   3  10        1.14        0.46      0.70 o 
  -3   3  10        0.92       -0.58      0.65 o 
  -1   3  10       14.75       20.36      1.37 o 
   0   3  10      206.45      241.40      2.80 o 
   1   3  10       18.17       22.94      0.78 o 
   2   3  10       19.85       15.92      1.61 o 
   3   3  10      506.05      509.90     16.39 o 
   4   3  10       57.73       57.69      2.06 o 
   5   3  10        9.69       11.04      1.20 o 
  -5   4  10       25.91       25.41      2.15 o 
  -4   4  10       34.95       32.51      1.21 o 
  -3   4  10        0.62       -0.31      0.51 o 
  -2   4  10        5.07        3.95      1.07 o 
  -1   4  10       79.40       88.96      1.88 o 
   0   4  10        7.43        1.73      0.32 o 
   1   4  10      554.36      509.19      5.44 o 
   2   4  10      345.24      336.47      5.87 o 
   3   4  10      854.42      830.03     18.22 o 
   4   4  10       41.62       38.47      1.66 o 
   5   4  10        2.17        1.09      0.73 o 
  -5   5  10        1.95        1.29      0.90 o 
  -4   5  10        0.99        1.34      0.88 o 
  -3   5  10      229.14      209.97      3.49 o 
  -2   5  10       12.28        7.94      0.94 o 
  -1   5  10       43.01       40.58      1.35 o 
   0   5  10      169.02      184.27      2.22 o 
   1   5  10      241.39      227.60      3.23 o 
   2   5  10        1.88        0.48      0.48 o 
   3   5  10       11.07       13.93      1.16 o 
   4   5  10        0.50       -0.35      0.67 o 
   5   5  10        3.13        3.56      0.83 o 
  -4   6  10        8.06        8.65      0.93 o 
  -3   6  10        1.84        1.43      0.64 o 
  -2   6  10      232.17      230.02      4.44 o 
  -1   6  10       43.44       41.00      2.01 o 
   0   6  10       45.04       43.63      1.03 o 
   1   6  10      590.14      539.39      6.48 o 
   2   6  10      704.52      695.91      9.29 o 
   3   6  10       15.37       17.29      1.29 o 
   4   6  10        5.84        6.87      1.03 o 
  -4   7  10        4.37        4.75      0.93 o 
  -3   7  10       20.55       20.01      1.32 o 
  -2   7  10       11.10       11.45      0.93 o 
  -1   7  10       28.84       30.70      1.03 o 
   0   7  10      394.40      413.50      4.91 o 
   1   7  10       39.47       29.21      1.17 o 
   2   7  10     1289.47     1261.88     16.12 o 
   3   7  10       20.05       20.58      1.44 o 
   4   7  10       44.43       45.85      2.01 o 
  -4   8  10       29.38       31.85      2.12 o 
  -3   8  10        0.30        0.35      0.69 o 
  -2   8  10        4.63        4.14      0.85 o 
  -1   8  10      212.63      201.30      2.87 o 
   0   8  10       72.61       70.15      1.39 o 
   1   8  10        2.13        1.90      0.60 o 
   2   8  10        1.43        1.26      0.59 o 
   3   8  10       10.99        9.31      1.26 o 
   4   8  10        4.57        6.52      0.99 o 
  -4   9  10        4.70        4.60      2.53 o 
  -3   9  10        8.43        7.30      1.17 o 
  -2   9  10      270.52      267.98      5.43 o 
  -1   9  10      343.49      339.46      4.22 o 
   0   9  10       38.72       34.77      1.52 o 
   1   9  10      177.12      161.28      2.62 o 
   2   9  10       49.49       41.07      1.60 o 
   3   9  10       76.84       88.77      3.04 o 
   4   9  10        8.03        6.93      1.05 o 
  -4  10  10       45.56       42.42      2.01 o 
  -3  10  10       73.33       71.12      2.60 o 
  -2  10  10       59.09       51.24      2.27 o 
  -1  10  10       39.47       31.11      1.20 o 
   0  10  10       67.89       51.59      1.88 o 
   1  10  10        0.00       -0.77      0.77 o 
   2  10  10       66.72       59.91      1.94 o 
   3  10  10        0.05       -0.13      0.76 o 
   4  10  10        2.50        2.77      0.94 o 
  -3  11  10        1.01       -0.47      0.94 o 
  -2  11  10       19.42       19.09      1.62 o 
  -1  11  10       52.85       42.89      1.47 o 
   0  11  10      461.34      426.59      7.47 o 
   1  11  10        1.79        1.00      0.81 o 
   2  11  10        1.00        1.24      0.69 o 
   3  11  10        1.73        1.36      0.85 o 
  -3  12  10       23.71       22.21      1.72 o 
  -2  12  10       22.11       21.23      1.64 o 
  -1  12  10       37.90       37.14      1.53 o 
   0  12  10      229.71      229.43      4.97 o 
   1  12  10        6.58        5.98      1.09 o 
   2  12  10        7.72        7.14      1.30 o 
   3  12  10      145.91      164.20      4.68 o 
  -3  13  10        4.77        6.55      1.32 o 
  -2  13  10        5.94        7.77      1.41 o 
  -1  13  10        0.00        0.48      0.77 o 
   0  13  10        4.38        3.01      1.32 o 
   1  13  10       14.56       20.06      1.80 o 
   2  13  10       11.19       13.13      1.62 o 
   3  13  10       52.25       60.67      3.41 o 
  -2  14  10       31.45       38.15      4.04 o 
  -1  14  10        7.03       10.86      1.50 o 
   0  14  10        7.20        4.08      1.45 o 
   1  14  10       28.51       21.58      2.51 o 
   2  14  10       31.84       32.35      2.45 o 
  -2  15  10       21.29       24.93      3.17 o 
  -1  15  10        0.25        0.84      1.64 o 
   0  15  10        0.59        1.07      1.30 o 
   1  15  10        0.85        1.75      1.55 o 
   2  15  10       16.02       20.75      2.12 o 
   0  16  10      272.88      314.94      5.63 o 
  -5   1  11        0.35        0.91      2.01 o 
  -4   1  11       98.40      101.37      3.40 o 
  -3   1  11     1129.86     1249.97     18.12 o 
  -2   1  11       33.61       37.68      2.20 o 
  -1   1  11      788.60      848.60     15.44 o 
   0   1  11       84.29      100.82      1.70 o 
   1   1  11       58.17       58.49      1.32 o 
   2   1  11       61.77       71.96      1.98 o 
   3   1  11        4.04        8.40      0.87 o 
   4   1  11        0.00        0.39      0.56 o 
   5   1  11        5.79        6.45      0.92 o 
  -5   2  11        0.57       -0.54      1.22 o 
  -4   2  11        0.36       -0.28      0.91 o 
  -3   2  11       51.36       53.79      9.78 o 
  -1   2  11     1109.17     1163.13     17.89 o 
   0   2  11        0.81        1.88      0.32 o 
   1   2  11        5.66       10.20      0.59 o 
   2   2  11        0.25        0.62      0.49 o 
   3   2  11        0.27       -0.56      0.56 o 
   4   2  11       36.55       36.31      1.59 o 
   5   2  11       23.12       25.29      1.94 o 
  -5   3  11        2.13        0.53      1.34 o 
  -4   3  11        0.34        0.60      0.48 o 
  -3   3  11       41.02       41.93      4.05 o 
  -2   3  11       18.24       19.68      1.84 o 
  -1   3  11      433.68      444.62      8.94 o 
   0   3  11      170.95      210.77      2.88 o 
   1   3  11       21.91       15.84      0.66 o 
   2   3  11      104.57       99.45      2.49 o 
   3   3  11      220.26      213.57      4.29 o 
   4   3  11       11.21        9.32      1.01 o 
   5   3  11        6.20        4.76      0.90 o 
  -5   4  11        0.19       -0.26      0.70 o 
  -4   4  11       36.11       40.77      1.44 o 
  -3   4  11        0.51       -0.49      0.49 o 
  -2   4  11       60.07       61.37      2.61 o 
  -1   4  11     1783.52     1836.58     22.68 o 
   0   4  11      238.34      279.22      3.12 o 
   1   4  11      185.39      200.47      2.46 o 
   2   4  11       45.92       38.84      1.25 o 
   3   4  11       72.62       75.50      2.31 o 
   4   4  11       73.66       70.07      2.26 o 
   5   4  11        2.32        2.04      0.79 o 
  -4   5  11      150.07      150.94      3.16 o 
  -3   5  11       12.22       11.51      0.82 o 
  -2   5  11        5.58        7.52      0.83 o 
  -1   5  11      115.55      110.02      2.29 o 
   0   5  11        8.01        8.73      0.51 o 
   1   5  11       74.45       79.37      1.59 o 
   2   5  11      173.41      164.58      3.37 o 
   3   5  11        5.61        4.58      0.86 o 
   4   5  11       87.26       87.40      2.61 o 
  -4   6  11        6.50        7.30      1.29 o 
  -3   6  11       15.47       15.07      1.15 o 
  -2   6  11      496.63      500.94      8.29 o 
  -1   6  11        1.48        1.65      0.57 o 
   0   6  11       39.62       46.22      1.09 o 
   1   6  11      314.00      295.52      3.82 o 
   2   6  11      199.90      176.56      3.16 o 
   3   6  11       61.85       61.58      2.16 o 
   4   6  11        4.30        4.79      0.93 o 
  -4   7  11        1.83        1.71      0.79 o 
  -3   7  11        0.53        0.63      0.66 o 
  -2   7  11      265.96      267.33      4.52 o 
  -1   7  11       16.73       18.59      1.15 o 
   0   7  11      379.49      366.15      5.03 o 
   1   7  11        0.00        0.66      0.69 o 
   2   7  11       15.15       16.05      1.33 o 
   3   7  11        1.32        0.78      0.90 o 
   4   7  11      139.35      144.83      5.51 o 
  -4   8  11        3.47        2.40      0.85 o 
  -3   8  11        2.50        2.17      0.84 o 
  -2   8  11        9.83        9.32      1.09 o 
  -1   8  11       19.04       24.79      0.99 o 
   0   8  11      247.53      212.95      2.86 o 
   1   8  11        3.43       -0.48      0.55 o 
   2   8  11       61.68       51.89      1.72 o 
   3   8  11       37.96       32.05      2.83 o 
   4   8  11       27.67       30.55      2.61 o 
  -4   9  11        3.14        2.00      1.06 o 
  -3   9  11       96.84       89.59      2.83 o 
  -2   9  11      911.94      882.45     14.08 o 
  -1   9  11      301.59      311.01      4.41 o 
   0   9  11      241.44      212.83      3.61 o 
   1   9  11        9.06        4.42      0.74 o 
   2   9  11       15.68       13.56      1.08 o 
   3   9  11        0.34       -0.37      0.77 o 
   4   9  11        0.65        1.57      0.86 o 
  -4  10  11       61.01       61.22      3.78 o 
  -3  10  11        2.12        0.09      0.94 o 
  -2  10  11      229.88      227.50      5.07 o 
  -1  10  11       10.70        8.41      0.84 o 
   0  10  11       23.04       19.87      1.28 o 
   1  10  11        0.28        0.67      0.73 o 
   2  10  11        0.41       -0.37      0.71 o 
   3  10  11       60.67       57.78      2.47 o 
   4  10  11        0.45       -0.76      0.76 o 
  -3  11  11        0.00       -0.55      0.88 o 
  -2  11  11        0.30       -0.02      0.88 o 
  -1  11  11        1.57        0.28      0.64 o 
   0  11  11       58.19       53.49      2.49 o 
   1  11  11        0.14        0.60      0.76 o 
   2  11  11       74.84       86.09      2.63 o 
   3  11  11        3.87        4.14      1.00 o 
  -3  12  11        0.93       -0.23      0.96 o 
  -2  12  11      115.31      118.40      4.46 o 
  -1  12  11        2.45        3.34      0.85 o 
   0  12  11        0.08       -0.96      1.20 o 
   1  12  11        0.02        0.46      1.25 o 
   2  12  11       57.38       69.05      2.81 o 
   3  12  11       50.29       59.54      2.41 o 
  -3  13  11        1.44        2.62      1.12 o 
  -2  13  11       27.77       29.15      2.15 o 
  -1  13  11        0.38       -0.04      0.91 o 
   0  13  11       48.77       41.78      2.72 o 
   1  13  11      276.78      296.20      5.90 o 
   2  13  11       30.72       34.09      2.67 o 
   3  13  11        3.25        3.32      1.37 o 
  -2  14  11       29.83       28.52      3.17 o 
  -1  14  11       26.25       26.82      2.03 o 
   0  14  11      169.83      207.30      5.00 o 
   1  14  11       14.44       16.86      1.88 o 
   2  14  11       19.71       22.55      3.60 o 
  -1  15  11        8.67        6.16      4.77 o 
   0  15  11      100.36      112.34      3.86 o 
   1  15  11       16.37       17.71      2.49 o 
   0  16  11       82.46       85.56      3.34 o 
  -5   0  12       67.94       70.69      4.82 o 
  -4   0  12     1112.82     1202.98     24.62 o 
  -3   0  12     1426.16     1628.03     44.94 o 
  -1   0  12       23.22       17.73      2.67 o 
   0   0  12      758.43      717.45     12.29 o 
   1   0  12       21.27       16.46      1.32 o 
   2   0  12      977.19      949.09     20.25 o 
   3   0  12       22.63       25.24      1.89 o 
   4   0  12      106.12       88.19      4.65 o 
   5   0  12        0.07        0.11      0.92 o 
  -5   1  12        0.02        2.24      2.92 o 
  -4   1  12      241.44      251.36      4.78 o 
  -3   1  12     1177.51     1238.36     18.11 o 
  -1   1  12      940.83     1022.69     15.20 o 
   0   1  12      476.25      535.01      5.53 o 
   1   1  12      133.16      166.50      2.65 o 
   2   1  12      240.88      253.18      5.68 o 
   3   1  12        0.15        0.22      0.58 o 
   4   1  12        0.04       -0.55      0.55 o 
   5   1  12       20.41       21.21      1.88 o 
  -5   2  12       21.05       19.88      2.14 o 
  -4   2  12        0.28        1.84      0.86 o 
  -3   2  12      108.69      111.16      7.23 o 
  -2   2  12        1.12        3.55      1.04 o 
  -1   2  12      102.46      105.15      2.48 o 
   0   2  12        1.53        0.27      0.33 o 
   1   2  12      213.38      253.86      4.50 o 
   2   2  12       13.11        9.15      0.89 o 
   3   2  12       63.44       56.97      2.00 o 
   4   2  12        8.84        7.54      0.95 o 
   5   2  12        0.09        0.12      0.73 o 
  -5   3  12        4.20        4.02      1.58 o 
  -4   3  12       10.06       10.56      1.00 o 
  -3   3  12       26.21       30.46      2.11 o 
  -2   3  12        1.08        2.14      0.81 o 
  -1   3  12      635.88      742.34     11.01 o 
   0   3  12      158.42      216.09      2.58 o 
   1   3  12      449.29      486.43      4.99 o 
   2   3  12      783.06      816.66     10.60 o 
   3   3  12      670.92      657.03     15.57 o 
   4   3  12      100.97       89.04      2.59 o 
   5   3  12        6.28        4.72      0.92 o 
  -5   4  12        7.31        6.78      1.48 o 
  -4   4  12        2.97        2.85      0.67 o 
  -3   4  12        7.62        7.61      0.83 o 
  -2   4  12      144.59      145.87      3.50 o 
  -1   4  12     1336.20     1437.06     24.27 o 
   0   4  12       24.71       27.83      0.92 o 
   1   4  12      210.27      195.99      2.93 o 
   2   4  12      547.72      496.59      6.90 o 
   3   4  12      113.77      104.71      2.82 o 
   4   4  12       77.79       83.06      2.53 o 
  -4   5  12       44.25       51.06      2.07 o 
  -3   5  12       79.51       76.12      2.18 o 
  -2   5  12        9.70        8.56      0.91 o 
  -1   5  12       90.23       95.47      3.13 o 
   0   5  12      121.61      122.05      1.83 o 
   1   5  12      168.01      158.78      2.45 o 
   2   5  12       11.11        8.15      0.84 o 
   3   5  12       70.93       68.73      2.26 o 
   4   5  12        0.63        0.81      0.89 o 
  -4   6  12        0.03       -0.07      0.75 o 
  -3   6  12       40.59       42.17      1.47 o 
  -2   6  12      481.85      481.94      8.10 o 
  -1   6  12       12.82       11.72      1.04 o 
   0   6  12       50.04       52.55      1.24 o 
   1   6  12       78.52       65.63      1.67 o 
   2   6  12      188.67      183.87      3.31 o 
   3   6  12        2.02        0.90      0.71 o 
   4   6  12        9.64        7.52      1.08 o 
  -4   7  12        1.38        0.61      0.75 o 
  -3   7  12        0.50        0.28      0.70 o 
  -2   7  12      101.81      105.64      3.73 o 
  -1   7  12        0.82        2.39      0.68 o 
   0   7  12      107.75      106.95      1.80 o 
   1   7  12      438.35      466.86      5.48 o 
   2   7  12      512.29      477.11      7.45 o 
   3   7  12       42.52       48.60      2.06 o 
   4   7  12        0.23       -0.73      0.73 o 
  -4   8  12       10.38       11.23      1.26 o 
  -3   8  12       12.26       11.53      1.23 o 
  -2   8  12       32.28       33.98      1.51 o 
  -1   8  12       15.27       18.80      1.12 o 
   0   8  12        2.42        3.61      0.62 o 
   1   8  12       52.91       36.27      2.23 o 
   2   8  12       60.75       43.59      1.64 o 
   3   8  12        6.89        4.79      1.02 o 
   4   8  12       18.24       18.47      1.61 o 
  -4   9  12        3.16        2.79      0.96 o 
  -3   9  12      346.67      347.70     11.00 o 
  -2   9  12      813.98      818.89     13.27 o 
  -1   9  12        0.15        0.47      0.56 o 
   0   9  12      146.01      107.84      3.01 o 
   1   9  12       33.13       18.15      1.08 o 
   2   9  12       32.38       31.72      1.52 o 
   3   9  12        0.00        0.12      0.82 o 
   4   9  12       11.26       11.17      1.39 o 
  -4  10  12       58.22       57.48      2.46 o 
  -3  10  12      270.78      262.67      5.65 o 
  -2  10  12      436.02      433.13      8.04 o 
  -1  10  12       40.83       33.29      1.39 o 
   0  10  12       60.40       60.53      2.20 o 
   1  10  12        1.24        3.00      0.84 o 
   2  10  12        1.16        1.60      0.79 o 
   3  10  12       13.96       13.20      1.46 o 
  -3  11  12        1.15        0.68      1.01 o 
  -2  11  12        9.99        9.76      1.37 o 
  -1  11  12       44.19       42.32      1.66 o 
   0  11  12       94.91       77.65      2.81 o 
   1  11  12      106.25      111.05      4.47 o 
   2  11  12       11.82       15.77      1.39 o 
   3  11  12        3.24        1.30      0.89 o 
  -3  12  12        2.32        3.44      1.17 o 
  -2  12  12       64.79       70.25      3.57 o 
  -1  12  12        1.90        0.33      1.50 o 
   0  12  12        2.47        3.31      1.28 o 
   1  12  12       37.65       38.89      3.48 o 
   2  12  12       30.49       30.95      2.05 o 
   3  12  12       19.86       20.47      2.00 o 
  -2  13  12        0.00        0.95      1.10 o 
  -1  13  12        3.61        2.17      1.33 o 
   0  13  12       23.68       24.56      3.34 o 
   1  13  12        3.69        0.82      1.35 o 
   2  13  12       12.70       11.83      1.62 o 
  -2  14  12       38.68       41.15      5.48 o 
  -1  14  12        3.74        0.10      1.59 o 
   0  14  12       91.29      100.31      3.53 o 
   1  14  12       13.81       11.42      1.68 o 
   2  14  12       17.57       12.38      1.91 o 
  -1  15  12        0.44       -0.13      3.02 o 
   0  15  12       70.82       91.24      3.45 o 
   1  15  12        3.64        0.01      2.15 o 
  -5   1  13        0.09       -1.48      1.48 o 
  -4   1  13      103.27      118.15      2.58 o 
  -3   1  13        6.60        8.39      1.10 o 
  -2   1  13       10.76       13.77      1.75 o 
  -1   1  13      142.03      181.77      4.85 o 
   0   1  13     1549.89     1678.62     14.74 o 
   1   1  13        0.04       -0.03      0.31 o 
   2   1  13        0.73        1.27      0.59 o 
   3   1  13      112.82      106.12      2.77 o 
   4   1  13        0.69        0.78      0.64 o 
   5   1  13       16.82       13.15      1.25 o 
  -5   2  13       23.69       17.05      2.17 o 
  -4   2  13        0.85       -0.47      0.70 o 
  -3   2  13       83.34       82.97      2.18 o 
  -2   2  13       17.41       16.07      1.16 o 
  -1   2  13       33.56       33.81      1.43 o 
   0   2  13      597.63      668.43      6.31 o 
   1   2  13      281.44      250.52      3.59 o 
   2   2  13       10.41       21.71      1.26 o 
   3   2  13      898.49      795.69     12.57 o 
   4   2  13       24.81       16.35      1.28 o 
   5   2  13       49.56       56.45      2.38 o 
  -5   3  13        6.92        6.54      1.80 o 
  -4   3  13        0.99        1.17      0.62 o 
  -3   3  13       10.58       11.91      0.97 o 
  -2   3  13       20.78       17.86      1.14 o 
  -1   3  13       14.38        5.94      0.71 o 
   0   3  13       16.62       11.14      0.57 o 
   1   3  13      200.90      189.05      2.85 o 
   2   3  13     2642.44     2602.45     31.82 o 
   3   3  13       36.91       37.90      2.25 o 
   4   3  13      223.44      210.13      4.51 o 
  -4   4  13        5.50        5.58      0.86 o 
  -3   4  13       14.80       16.63      1.13 o 
  -2   4  13      192.50      191.36      4.14 o 
  -1   4  13      237.56      261.37      4.91 o 
   0   4  13      200.53      197.53      2.50 o 
   1   4  13      108.33      103.18      1.87 o 
   2   4  13      666.81      691.30      9.29 o 
   3   4  13       11.95        9.24      1.43 o 
   4   4  13       41.06       45.26      1.93 o 
  -4   5  13        0.34       -0.08      0.67 o 
  -3   5  13       45.78       46.53      1.75 o 
  -2   5  13        5.67        5.24      1.51 o 
  -1   5  13        0.10       -0.09      0.68 o 
   0   5  13      269.93      293.78      3.57 o 
   1   5  13       11.06       15.15      1.11 o 
   2   5  13       39.99       36.96      1.45 o 
   3   5  13        1.65        0.68      0.69 o 
   4   5  13        2.55        4.57      0.93 o 
  -4   6  13       13.40       12.20      1.13 o 
  -3   6  13      134.67      129.81      2.74 o 
  -2   6  13       83.01       83.38      4.75 o 
  -1   6  13       57.03       59.62      1.83 o 
   0   6  13      396.10      399.80      4.55 o 
   1   6  13     1366.95     1365.13     14.07 o 
   2   6  13        5.11        3.51      0.72 o 
   3   6  13      123.31      124.02      3.29 o 
   4   6  13        6.56        7.16      1.07 o 
  -4   7  13       41.46       44.11      3.04 o 
  -3   7  13        4.22        3.73      1.12 o 
  -2   7  13       52.04       53.94      2.06 o 
  -1   7  13       19.18       17.57      1.18 o 
   0   7  13      769.91      728.08      9.71 o 
   1   7  13     2209.10     2182.95     21.93 o 
   2   7  13       51.42       51.96      1.74 o 
   3   7  13       95.23       88.43      2.81 o 
   4   7  13       62.94       64.36      2.51 o 
  -4   8  13        9.02        9.22      1.22 o 
  -3   8  13        6.16        3.50      0.94 o 
  -2   8  13        3.36        2.83      0.79 o 
  -1   8  13       15.63       21.82      1.21 o 
   0   8  13       24.27       32.78      1.33 o 
   1   8  13      531.95      477.86      6.04 o 
   2   8  13       61.71       52.01      1.96 o 
   3   8  13      116.15      119.40      3.39 o 
   4   8  13       26.50       31.08      2.14 o 
  -4   9  13       25.23       28.11      2.36 o 
  -3   9  13       33.60       37.41      2.67 o 
  -2   9  13       75.78       79.03      2.77 o 
  -1   9  13        1.37        1.44      0.60 o 
   0   9  13      102.10       95.00      2.22 o 
   1   9  13      510.70      429.51      6.11 o 
   2   9  13        2.00       -0.70      0.79 o 
   3   9  13        0.07       -0.48      0.77 o 
   4   9  13       33.28       41.57      2.21 o 
  -3  10  13      113.78      103.77      3.31 o 
  -2  10  13       37.52       35.81      2.05 o 
  -1  10  13      153.56      155.06      3.26 o 
   0  10  13        7.63        8.95      1.16 o 
   1  10  13       21.43       20.99      1.31 o 
   2  10  13       33.86       34.96      1.87 o 
   3  10  13        0.98        1.71      0.95 o 
  -3  11  13       25.58       25.40      1.88 o 
  -2  11  13       97.25       88.70      3.11 o 
  -1  11  13       69.11       60.51      2.03 o 
   0  11  13        2.21        1.71      1.20 o 
   1  11  13        5.07        1.49      1.19 o 
   2  11  13       13.06       13.09      1.91 o 
   3  11  13        9.53        7.51      1.48 o 
  -3  12  13        3.13        2.50      1.52 o 
  -2  12  13       11.63       13.90      1.60 o 
  -1  12  13       53.93       46.13      2.67 o 
   0  12  13        1.69       -0.02      1.54 o 
   1  12  13        3.33        3.93      1.36 o 
   2  12  13      152.23      156.40      4.39 o 
   3  12  13       74.43       92.11      3.21 o 
  -2  13  13       10.86       12.51      1.67 o 
  -1  13  13       79.64       92.30      4.33 o 
   0  13  13        7.44        7.13      1.61 o 
   1  13  13       51.72       58.14      2.79 o 
   2  13  13       23.55       18.51      2.11 o 
  -2  14  13       11.46       16.28      2.35 o 
  -1  14  13       48.68       63.20      5.68 o 
   0  14  13       68.53       76.31      3.17 o 
   1  14  13       50.33       46.05      3.82 o 
   2  14  13        2.13        0.44      2.19 o 
  -1  15  13       11.88       14.59      3.83 o 
   0  15  13        0.00       -1.48      1.48 o 
   1  15  13       34.33       32.49      2.29 o 
  -5   0  14       92.27       88.05      6.00 o 
  -4   0  14        0.00        1.46      0.92 o 
  -3   0  14      196.49      213.91     13.11 o 
  -2   0  14      158.90      153.62      7.07 o 
  -1   0  14       28.30       22.68      1.72 o 
   0   0  14      115.41      101.98      2.16 o 
   1   0  14        0.37        0.40      0.47 o 
   2   0  14       13.83       17.56      1.61 o 
   3   0  14       18.82       22.08      2.01 o 
   4   0  14       22.61       17.66      3.31 o 
  -5   1  14       35.74       30.76      2.78 o 
  -4   1  14        1.08        0.91      0.63 o 
  -3   1  14       11.79        9.30      0.92 o 
  -2   1  14       24.47       27.03      1.33 o 
  -1   1  14      343.61      402.76      6.85 o 
   0   1  14      522.15      584.12      5.65 o 
   1   1  14       80.91       76.64      1.70 o 
   2   1  14       31.54       22.19      1.27 o 
   3   1  14        0.38       -0.28      0.58 o 
   4   1  14        3.72        4.10      0.88 o 
  -4   2  14       20.23       16.65      1.09 o 
  -3   2  14        8.86       10.54      1.21 o 
  -2   2  14       37.38       47.78      1.75 o 
  -1   2  14      182.79      156.01      4.47 o 
   0   2  14      605.49      590.70      5.70 o 
   1   2  14      151.22      158.53      2.44 o 
   2   2  14        4.17       -0.23      0.67 o 
   3   2  14      486.02      408.45      7.23 o 
   4   2  14       48.73       42.27      1.87 o 
  -4   3  14        1.53        0.14      0.66 o 
  -3   3  14        1.63        1.89      0.62 o 
  -2   3  14       17.75       18.16      1.42 o 
  -1   3  14       51.34       52.46      1.61 o 
   0   3  14       39.60       41.91      1.05 o 
   1   3  14      163.38      156.55      5.06 o 
   2   3  14     1160.39     1170.80     14.94 o 
   3   3  14      111.67       97.83      2.75 o 
   4   3  14       18.12       20.67      1.48 o 
  -4   4  14        7.78        5.75      0.71 o 
  -3   4  14        7.54        4.72      0.80 o 
  -2   4  14        1.71        1.13      0.88 o 
  -1   4  14       11.82       10.57      0.86 o 
   0   4  14      109.18       95.85      1.70 o 
   1   4  14      553.91      531.10      6.41 o 
   2   4  14      505.17      464.21      6.66 o 
   3   4  14       17.98       15.97      1.31 o 
   4   4  14       19.40       15.92      1.35 o 
  -4   5  14       82.84       80.60      3.38 o 
  -3   5  14        5.80        9.59      1.61 o 
  -2   5  14        6.02        5.07      1.72 o 
  -1   5  14      124.21      117.12      2.55 o 
   0   5  14       73.18       75.79      1.71 o 
   1   5  14        2.14        0.11      0.52 o 
   2   5  14        0.12       -0.35      0.55 o 
   3   5  14        0.09        0.29      0.71 o 
   4   5  14        3.02        3.69      0.93 o 
  -4   6  14       14.49       13.86      1.53 o 
  -3   6  14       86.55       82.95      2.49 o 
  -2   6  14       48.78       46.61      1.93 o 
  -1   6  14       75.46       72.91      2.44 o 
   0   6  14      457.40      451.56      6.68 o 
   1   6  14      269.95      281.14      3.75 o 
   2   6  14        8.34        8.55      0.91 o 
   3   6  14       21.37       20.43      1.80 o 
   4   6  14       12.50       11.21      1.30 o 
  -4   7  14        3.55        5.59      1.01 o 
  -3   7  14        0.04        0.51      0.65 o 
  -2   7  14        9.23        9.59      1.10 o 
  -1   7  14       80.39       79.30      2.25 o 
   0   7  14      266.09      265.13      4.79 o 
   1   7  14     1275.47     1310.81     16.35 o 
   2   7  14        0.03        0.37      0.62 o 
   3   7  14       42.57       41.59      2.01 o 
   4   7  14       41.49       49.62      2.26 o 
  -4   8  14        2.05        1.56      0.92 o 
  -3   8  14       10.14        7.89      1.17 o 
  -2   8  14      141.10      137.66      3.13 o 
  -1   8  14       80.31       87.67      2.58 o 
   0   8  14        8.09        5.76      0.92 o 
   1   8  14       39.13       45.01      1.67 o 
   2   8  14       66.52       72.66      2.21 o 
   3   8  14       42.94       50.47      2.25 o 
   4   8  14      128.56      162.41      4.27 o 
  -4   9  14       18.76       19.17      1.60 o 
  -3   9  14      146.33      151.32      3.99 o 
  -2   9  14       97.39       96.10      2.65 o 
  -1   9  14       11.99       13.10      0.88 o 
   0   9  14      169.58      156.58      2.92 o 
   1   9  14       15.45        8.68      1.00 o 
   2   9  14       82.69       97.60      2.56 o 
   3   9  14       45.55       46.14      2.23 o 
   4   9  14       45.53       45.32      3.37 o 
  -3  10  14       28.66       26.81      1.96 o 
  -2  10  14       15.86       15.02      1.53 o 
  -1  10  14      123.29      110.39      2.37 o 
   0  10  14       13.00       12.53      1.13 o 
   1  10  14       64.96       65.12      2.25 o 
   2  10  14        8.37        6.32      1.07 o 
   3  10  14        0.08       -0.82      0.82 o 
  -3  11  14        0.65        0.86      1.02 o 
  -2  11  14       27.24       22.22      1.83 o 
  -1  11  14      107.13      107.03      2.69 o 
   0  11  14        6.46        3.22      1.26 o 
   1  11  14        0.85        0.10      1.14 o 
   2  11  14        0.76        0.10      1.16 o 
   3  11  14        8.18        9.35      1.40 o 
  -3  12  14       12.52       14.14      1.86 o 
  -2  12  14       33.60       29.48      2.13 o 
  -1  12  14      139.16      142.96      9.02 o 
   0  12  14       14.69       16.05      1.70 o 
   1  12  14       22.44       21.17      1.83 o 
   2  12  14      143.74      165.81      6.85 o 
   3  12  14       18.18       25.36      1.99 o 
  -2  13  14        0.19        0.45      1.12 o 
  -1  13  14       16.56       15.22      2.25 o 
   0  13  14       17.69       19.90      1.93 o 
   1  13  14        0.60        1.65      1.44 o 
   2  13  14      110.92      134.97      8.08 o 
  -2  14  14        0.07       -0.52      1.44 o 
  -1  14  14       23.36       14.69      3.69 o 
   0  14  14        6.18        1.18      1.49 o 
   1  14  14       46.84       49.64      2.76 o 
   2  14  14        8.44        8.92      2.53 o 
  -1  15  14        0.02        1.13      3.23 o 
   0  15  14        1.93        0.65      1.56 o 
   1  15  14        1.59       -1.38      1.49 o 
  -4   1  15      299.11      331.06      5.81 o 
  -3   1  15        1.72        1.60      1.14 o 
  -2   1  15       44.67       56.62      2.83 o 
  -1   1  15       19.26       22.51      1.30 o 
   0   1  15      209.00      215.51      2.89 o 
   1   1  15       28.06       41.46      1.20 o 
   2   1  15        1.62       -0.43      0.47 o 
   3   1  15        4.04        6.86      0.95 o 
   4   1  15        0.00       -0.20      0.70 o 
  -4   2  15       74.63       71.91      2.81 o 
  -3   2  15        6.15        5.74      0.84 o 
  -2   2  15      338.63      372.96      6.55 o 
  -1   2  15        8.80        5.57      0.75 o 
   0   2  15       46.83       57.87      1.18 o 
   1   2  15       28.07       34.15      1.21 o 
   2   2  15       39.68       44.79      1.73 o 
   3   2  15       20.33       21.25      1.43 o 
   4   2  15       59.11       56.23      2.17 o 
  -4   3  15        1.32       -0.26      1.50 o 
  -3   3  15        9.88        9.81      0.99 o 
  -2   3  15      500.55      532.58      8.79 o 
  -1   3  15       43.05       70.67      3.37 o 
   0   3  15      134.09      119.89      2.02 o 
   1   3  15       43.13       37.78      1.70 o 
   2   3  15      106.28      100.41      2.29 o 
   3   3  15        2.55        2.85      0.84 o 
   4   3  15        0.94        1.39      0.81 o 
  -4   4  15        2.80        3.79      0.83 o 
  -3   4  15        2.21        2.69      0.77 o 
  -2   4  15      556.59      565.24      9.35 o 
  -1   4  15       22.48       26.87      2.03 o 
   0   4  15       98.98      112.84      2.07 o 
   1   4  15       11.41        7.84      0.88 o 
   2   4  15       49.95       52.33      2.03 o 
   3   4  15       96.73       94.37      2.80 o 
   4   4  15        3.94        6.04      1.03 o 
  -4   5  15        4.05        3.22      0.86 o 
  -3   5  15        1.68        0.18      0.71 o 
  -2   5  15        5.61        4.49      0.89 o 
  -1   5  15        2.23        3.52      0.70 o 
   0   5  15       33.76       37.62      1.25 o 
   1   5  15      300.72      303.97      4.34 o 
   2   5  15        5.07        5.25      0.76 o 
   3   5  15       68.75       75.36      2.60 o 
   4   5  15        0.01        0.69      0.81 o 
  -4   6  15       20.87       21.54      1.82 o 
  -3   6  15       65.12       65.11      2.28 o 
  -2   6  15        1.10        1.41      0.74 o 
  -1   6  15       21.96       20.78      1.27 o 
   0   6  15      146.93      139.24      2.73 o 
   1   6  15        4.72        1.31      0.60 o 
   2   6  15       76.87       77.88      2.13 o 
   3   6  15       59.53       60.69      2.33 o 
   4   6  15       19.09       24.29      2.24 o 
  -4   7  15       10.34        9.97      1.20 o 
  -3   7  15      150.79      152.07      3.24 o 
  -2   7  15        0.88        0.72      0.77 o 
  -1   7  15      141.29      136.17      3.04 o 
   0   7  15       23.88       32.39      1.50 o 
   1   7  15       28.53       24.34      1.27 o 
   2   7  15        6.90       11.20      1.22 o 
   3   7  15      199.39      208.30      4.80 o 
   4   7  15       22.36       22.61      1.75 o 
  -4   8  15        2.76        2.95      1.02 o 
  -3   8  15      110.42      114.40      3.93 o 
  -2   8  15        8.03       10.87      1.58 o 
  -1   8  15      433.38      390.50     10.34 o 
   0   8  15       35.26       18.07      1.49 o 
   1   8  15       42.88       30.38      1.46 o 
   2   8  15       14.33       10.87      1.14 o 
   3   8  15        3.47        3.25      1.05 o 
   4   8  15       39.17       45.63      2.31 o 
  -3   9  15      464.28      465.10      8.54 o 
  -2   9  15       56.96       59.18      2.83 o 
  -1   9  15      122.07      120.77      2.85 o 
   0   9  15        1.92        0.40      0.79 o 
   1   9  15       11.36        7.91      1.09 o 
   2   9  15        5.22        3.06      0.99 o 
   3   9  15        0.03       -0.09      0.91 o 
  -3  10  15       41.60       43.95      2.30 o 
  -2  10  15       10.61       10.56      1.38 o 
  -1  10  15        0.66        0.02      0.66 o 
   0  10  15        1.05        0.87      1.17 o 
   1  10  15        7.43        7.24      2.18 o 
   2  10  15       52.67       51.27      2.47 o 
   3  10  15        7.28        7.41      1.72 o 
  -3  11  15        3.87        4.02      1.18 o 
  -2  11  15        0.42        0.22      0.98 o 
  -1  11  15       36.27       32.79      3.84 o 
   0  11  15       10.35       13.21      1.60 o 
   1  11  15       32.01       29.11      1.97 o 
   2  11  15       59.34       61.48      2.82 o 
   3  11  15       15.97       11.10      1.65 o 
  -3  12  15       23.51       16.21      4.71 o 
  -2  12  15        0.14        0.36      1.17 o 
  -1  12  15        4.78        5.04      1.54 o 
   0  12  15       14.25       15.35      1.74 o 
   1  12  15      131.57      154.14      4.04 o 
   2  12  15        9.71       13.86      1.94 o 
  -2  13  15        1.86        0.20      1.64 o 
  -1  13  15       94.84      102.69      4.70 o 
   0  13  15      198.23      213.21      5.35 o 
   1  13  15        1.59        0.61      1.37 o 
   2  13  15       23.74       28.96      3.17 o 
  -1  14  15      122.79      150.76      8.07 o 
   0  14  15        1.75        0.35      1.54 o 
   1  14  15       41.44       48.35      2.64 o 
   0  15  15        6.93        8.77      1.81 o 
  -4   0  16      153.76      166.44      5.10 o 
  -3   0  16        0.24        0.94      0.94 o 
  -2   0  16       44.64       44.24      2.62 o 
  -1   0  16      144.30      133.02      4.50 o 
   0   0  16       27.47       30.44      2.40 o 
   1   0  16      478.87      438.68     12.36 o 
   2   0  16      129.25      141.08      3.37 o 
   3   0  16      103.86       80.75      3.57 o 
   4   0  16        1.03        1.71      1.11 o 
  -4   1  16      336.56      343.14      7.16 o 
  -3   1  16        3.05        2.09      0.66 o 
  -2   1  16      194.26      211.15      4.33 o 
  -1   1  16      372.66      404.74      6.03 o 
   0   1  16        9.44       13.73      0.84 o 
   1   1  16      575.06      595.13      8.38 o 
   2   1  16       20.48       10.13      0.77 o 
   3   1  16       14.62        9.39      1.08 o 
   4   1  16       28.17       28.56      1.70 o 
  -4   2  16       82.12       84.52      4.05 o 
  -3   2  16        0.01       -0.38      0.59 o 
  -2   2  16      110.55      118.91      3.96 o 
  -1   2  16       66.87       77.10      2.95 o 
   0   2  16       53.92       58.94      1.37 o 
   1   2  16      303.78      302.46      4.27 o 
   2   2  16       99.62       97.45      2.57 o 
   3   2  16       30.48       24.54      1.52 o 
   4   2  16        3.59        2.50      0.88 o 
  -4   3  16        2.08        2.18      0.79 o 
  -3   3  16       26.56       24.02      1.38 o 
  -2   3  16      325.62      352.32      6.38 o 
  -1   3  16        9.13       12.30      1.12 o 
   0   3  16      498.86      544.20      6.38 o 
   1   3  16     1029.20      997.19     11.63 o 
   2   3  16      838.25      796.36      9.38 o 
   3   3  16       57.03       44.09      1.96 o 
   4   3  16        1.47       -0.18      0.74 o 
  -4   4  16        1.14        0.48      0.74 o 
  -3   4  16      123.87      123.34      3.10 o 
  -2   4  16      244.25      253.45      5.07 o 
  -1   4  16        0.35        0.28      0.63 o 
   0   4  16       13.53        9.09      0.74 o 
   1   4  16      375.35      338.78      4.74 o 
   2   4  16       70.29       59.89      1.53 o 
   3   4  16      158.00      160.27      3.93 o 
   4   4  16        3.42        2.25      0.87 o 
  -4   5  16       13.07       13.61      1.06 o 
  -3   5  16        6.34        4.09      1.29 o 
  -2   5  16        0.53        0.49      0.69 o 
  -1   5  16        9.36       10.31      1.12 o 
   0   5  16      165.78      161.26      3.47 o 
   1   5  16       53.74       54.85      2.25 o 
   2   5  16       53.04       54.61      1.47 o 
   3   5  16        2.25        2.93      0.87 o 
   4   5  16        0.61       -0.77      0.77 o 
  -4   6  16       25.69       23.54      1.57 o 
  -3   6  16      125.80      121.90      3.25 o 
  -2   6  16        9.69        8.95      1.11 o 
  -1   6  16       36.44       43.40      2.39 o 
   0   6  16      112.65       97.30      2.47 o 
   1   6  16       91.71       91.67      2.07 o 
   2   6  16       11.15        7.06      0.71 o 
   3   6  16       10.11        9.23      1.48 o 
   4   6  16        3.33        4.91      1.12 o 
  -4   7  16        1.99        1.46      0.94 o 
  -3   7  16       42.66       45.47      1.81 o 
  -2   7  16        0.22        0.07      0.76 o 
  -1   7  16       54.91       56.26      2.00 o 
   0   7  16      498.39      510.22      8.13 o 
   1   7  16      465.40      443.57      6.24 o 
   2   7  16       78.23       86.09      2.36 o 
   3   7  16       28.87       31.47      1.94 o 
   4   7  16      180.49      199.96      4.88 o 
  -4   8  16        1.71        2.69      1.05 o 
  -3   8  16       51.62       54.57      2.03 o 
  -2   8  16        0.87        0.29      0.87 o 
  -1   8  16        5.71        5.25      0.99 o 
   0   8  16        1.36       -0.87      0.87 o 
   1   8  16       25.42       17.26      1.23 o 
   2   8  16       57.97       59.13      2.05 o 
   3   8  16       45.24       52.05      2.39 o 
   4   8  16        0.13       -0.51      0.92 o 
  -3   9  16      311.47      327.46      6.70 o 
  -2   9  16        4.79        2.11      1.21 o 
  -1   9  16       58.38       48.51      1.54 o 
   0   9  16       27.61       19.06      1.51 o 
   1   9  16       15.39       15.21      1.30 o 
   2   9  16       13.28       10.05      1.23 o 
   3   9  16       13.54       14.61      1.80 o 
  -3  10  16       62.71       68.83      2.81 o 
  -2  10  16       11.44       12.09      1.52 o 
  -1  10  16        1.71        2.18      0.84 o 
   0  10  16        6.73        4.83      2.89 o 
   1  10  16        0.34        1.15      2.38 o 
   2  10  16       35.85       31.54      3.45 o 
   3  10  16        8.86        9.10      1.40 o 
  -3  11  16        0.26        0.56      1.07 o 
  -2  11  16       38.82       40.25      3.53 o 
  -1  11  16       61.13       56.28      3.06 o 
   0  11  16       67.10       69.43      2.90 o 
   1  11  16       13.58       13.77      1.67 o 
   2  11  16       17.76       13.30      1.70 o 
   3  11  16       19.59       15.05      1.85 o 
  -2  12  16        8.48        6.14      1.50 o 
  -1  12  16        0.06        0.13      2.04 o 
   0  12  16       36.17       36.03      2.27 o 
   1  12  16       19.87       21.15      1.93 o 
   2  12  16        2.44        1.69      1.52 o 
  -2  13  16        0.51        1.86      1.91 o 
  -1  13  16       58.82       63.05      5.00 o 
   0  13  16        8.41        4.79      1.66 o 
   1  13  16      105.16      113.38      3.69 o 
   2  13  16      394.15      426.87     12.69 o 
  -1  14  16       68.38       74.30      6.36 o 
   0  14  16        0.87        1.65      1.58 o 
   1  14  16       14.85       12.60      1.89 o 
  -4   1  17        3.36        3.74      0.89 o 
  -3   1  17       27.07       28.29      1.48 o 
  -2   1  17       71.51       77.65      3.09 o 
  -1   1  17      402.96      416.10      7.35 o 
   0   1  17        1.56        1.71      0.52 o 
   1   1  17       19.19       27.13      1.17 o 
   2   1  17       36.73       26.29      1.08 o 
   3   1  17        5.67        9.75      1.14 o 
   4   1  17        3.10        0.78      0.83 o 
  -4   2  17       27.31       27.76      1.81 o 
  -3   2  17        0.05        0.70      0.68 o 
  -2   2  17       53.39       54.57      3.23 o 
  -1   2  17      181.90      195.43      4.79 o 
   0   2  17       80.79       84.50      2.46 o 
   1   2  17      270.18      208.66      3.35 o 
   2   2  17     1025.95      897.42     10.47 o 
   3   2  17       22.80       37.11      1.86 o 
   4   2  17      104.05      106.44      3.18 o 
  -4   3  17       13.33       15.64      1.24 o 
  -3   3  17        1.34        0.88      0.71 o 
  -2   3  17       54.46       45.98      1.95 o 
  -1   3  17       42.90       38.70      1.77 o 
   0   3  17      763.46      741.55      9.04 o 
   1   3  17     2623.36     2604.39     28.74 o 
   2   3  17      133.06      111.24      2.16 o 
   3   3  17      374.73      336.10      6.54 o 
   4   3  17        1.19        1.33      0.88 o 
  -4   4  17        0.00       -0.60      0.73 o 
  -3   4  17       86.64       86.99      2.63 o 
  -2   4  17       53.33       56.78      2.21 o 
  -1   4  17       90.44       86.07      2.65 o 
   0   4  17       43.31       48.00      1.69 o 
   1   4  17      278.36      299.39      4.39 o 
   2   4  17       22.28       22.95      1.54 o 
   3   4  17       15.75       21.86      1.61 o 
   4   4  17        1.34        0.19      0.88 o 
  -4   5  17       13.94       14.36      1.09 o 
  -3   5  17        0.01       -0.71      0.71 o 
  -2   5  17        2.76        2.61      0.85 o 
  -1   5  17       87.10       89.22      2.75 o 
   0   5  17       15.47       16.04      1.09 o 
   1   5  17        9.94       11.17      1.33 o 
   2   5  17       19.59       15.35      0.94 o 
   3   5  17        0.48       -0.66      0.66 o 
   4   5  17       23.33       25.01      1.85 o 
  -4   6  17       75.70       74.83      2.54 o 
  -3   6  17        9.95        7.60      1.78 o 
  -2   6  17        0.12        0.17      0.76 o 
  -1   6  17      102.77      104.57      2.72 o 
   0   6  17      351.55      353.33      5.47 o 
   1   6  17        1.47        1.48      0.98 o 
   2   6  17       44.06       45.58      2.01 o 
   3   6  17        6.05        6.92      1.17 o 
   4   6  17        0.26       -0.67      0.92 o 
  -4   7  17        6.34        7.26      1.19 o 
  -3   7  17       24.80       22.23      1.44 o 
  -2   7  17       11.93       10.15      1.61 o 
  -1   7  17      770.64      769.90     10.86 o 
   0   7  17     1209.94     1208.08     23.98 o 
   1   7  17        5.54        9.81      1.01 o 
   2   7  17       77.63       76.83      2.21 o 
   3   7  17      154.65      173.15      4.42 o 
   4   7  17       95.73       95.23      3.28 o 
  -3   8  17       17.50       20.89      1.46 o 
  -2   8  17       24.30       32.75      2.13 o 
  -1   8  17       61.50       56.73      2.18 o 
   0   8  17      938.48      864.36     13.95 o 
   1   8  17        0.01        1.54      0.87 o 
   2   8  17      187.01      181.33      4.03 o 
   3   8  17       75.73       80.80      2.98 o 
  -3   9  17       15.27       14.38      1.57 o 
  -2   9  17        8.83       10.28      1.19 o 
  -1   9  17      102.04      100.89      2.89 o 
   0   9  17      235.25      204.55      5.90 o 
   1   9  17        5.25        6.87      1.79 o 
   2   9  17        3.01        2.60      1.63 o 
   3   9  17       32.35       47.00      2.43 o 
  -3  10  17        2.17        2.68      1.13 o 
  -2  10  17       42.27       43.66      2.04 o 
  -1  10  17        0.29        0.33      0.96 o 
   0  10  17        0.28       -1.65      1.65 o 
   1  10  17       61.60       60.46      2.93 o 
   2  10  17        0.53        0.72      1.16 o 
   3  10  17        8.95        6.45      1.46 o 
  -3  11  17       44.30       44.27      2.49 o 
  -2  11  17       40.01       42.51      2.46 o 
  -1  11  17        2.57        1.59      1.33 o 
   0  11  17        1.38        1.48      2.38 o 
   1  11  17        9.21        8.60      1.59 o 
   2  11  17        4.22        0.51      2.33 o 
   3  11  17        0.52       -0.01      1.63 o 
  -2  12  17       19.63       16.11      1.96 o 
  -1  12  17        2.95        0.22      1.44 o 
   0  12  17       24.67       21.77      4.80 o 
   1  12  17       94.90       98.32      3.40 o 
   2  12  17       91.85      111.04      5.47 o 
  -2  13  17       44.26       51.72      4.91 o 
  -1  13  17        1.65        8.99      3.38 o 
   0  13  17        0.81        0.22      2.65 o 
   1  13  17       20.72       22.57      2.07 o 
  -1  14  17       54.81       70.98      6.34 o 
   0  14  17       50.23       48.86      3.64 o 
   1  14  17       18.19       22.38      2.13 o 
  -4   0  18       48.76       51.77      2.79 o 
  -3   0  18       32.18       35.75      4.28 o 
  -2   0  18        1.67       -0.41      0.87 o 
  -1   0  18       11.23       15.04      1.83 o 
   0   0  18        2.44        2.17      0.96 o 
   1   0  18       25.63       24.74      2.26 o 
   2   0  18        2.85        2.60      1.20 o 
   3   0  18       12.12       13.22      3.53 o 
   4   0  18        1.43       -0.65      1.05 o 
  -4   1  18       21.80       21.51      1.41 o 
  -3   1  18       12.31       10.06      1.09 o 
  -2   1  18       71.78       76.93      2.74 o 
  -1   1  18       79.05       87.04      2.67 o 
   0   1  18       31.77       28.78      1.28 o 
   1   1  18        6.04        4.69      1.04 o 
   2   1  18       25.52       23.87      1.10 o 
   3   1  18       32.38       32.73      1.79 o 
   4   1  18       14.77       11.51      1.34 o 
  -4   2  18        4.77        5.32      1.09 o 
  -3   2  18       20.73       25.14      1.49 o 
  -2   2  18       87.62       78.40      3.62 o 
  -1   2  18      292.18      279.67      5.51 o 
   0   2  18      128.99      137.37      2.70 o 
   1   2  18        1.30       -0.54      0.54 o 
   2   2  18      384.88      303.93      4.28 o 
   3   2  18       77.20       67.02      2.55 o 
   4   2  18       40.09       42.17      2.13 o 
  -4   3  18        0.52        0.70      0.78 o 
  -3   3  18        1.08        0.80      0.76 o 
  -2   3  18       10.36       11.61      1.18 o 
  -1   3  18        1.08        0.43      0.71 o 
   0   3  18      233.43      245.56      4.71 o 
   1   3  18     1052.82     1033.70     12.15 o 
   2   3  18      142.96      110.80      2.22 o 
   3   3  18       11.35       14.42      1.37 o 
   4   3  18      165.53      175.56      4.40 o 
  -4   4  18        0.05       -1.04      1.08 o 
  -3   4  18        1.96        0.41      0.79 o 
  -2   4  18        0.55        1.16      0.74 o 
  -1   4  18        2.99        1.52      0.80 o 
   0   4  18      272.37      263.14      4.11 o 
   1   4  18      119.20      107.01      2.49 o 
   2   4  18       18.49       15.15      0.96 o 
   3   4  18       38.66       35.27      3.27 o 
   4   4  18       20.93       21.22      1.71 o 
  -4   5  18       12.15       17.31      1.40 o 
  -3   5  18        2.50        1.31      1.30 o 
  -2   5  18       52.10       55.26      3.30 o 
  -1   5  18       26.51       24.90      1.46 o 
   0   5  18        1.28        1.01      0.77 o 
   1   5  18        0.34       -0.57      0.66 o 
   2   5  18        0.66        0.00      0.59 o 
   3   5  18        0.14       -0.33      0.76 o 
   4   5  18        2.54        1.95      1.00 o 
  -4   6  18       12.73       10.91      1.31 o 
  -3   6  18       27.32       27.79      2.11 o 
  -2   6  18       36.05       33.97      2.45 o 
  -1   6  18      199.04      201.25      4.08 o 
   0   6  18       44.67       42.86      2.00 o 
   1   6  18        2.52        2.56      0.93 o 
   2   6  18       20.48       21.53      1.14 o 
   3   6  18        4.88        2.94      0.99 o 
   4   6  18        9.72        7.18      1.29 o 
  -4   7  18        0.11       -0.48      2.18 o 
  -3   7  18        1.73        0.54      0.92 o 
  -2   7  18        3.77        2.88      1.28 o 
  -1   7  18      335.72      344.19      8.32 o 
   0   7  18      628.91      627.96     10.65 o 
   1   7  18       22.04       17.16      1.59 o 
   2   7  18       13.71       12.86      0.99 o 
   3   7  18       35.31       44.62      3.84 o 
  -3   8  18       71.61       74.84      2.42 o 
  -2   8  18       59.60       64.18      2.65 o 
  -1   8  18        3.02        1.71      0.92 o 
   0   8  18      144.92      157.87      4.18 o 
   1   8  18       82.45       88.34      2.94 o 
   2   8  18      165.95      194.51      4.88 o 
   3   8  18      246.15      309.48      6.65 o 
  -3   9  18       33.65       31.44      2.13 o 
  -2   9  18        0.17       -0.06      0.85 o 
  -1   9  18       42.25       39.57      2.10 o 
   0   9  18        8.59        5.56      1.80 o 
   1   9  18        9.18       14.40      1.93 o 
   2   9  18       49.05       46.29      3.11 o 
   3   9  18        2.52        1.32      1.10 o 
  -3  10  18        3.05        2.74      1.39 o 
  -2  10  18      105.72      109.74      4.56 o 
  -1  10  18       14.95       14.66      1.71 o 
   0  10  18       55.52       56.00      3.96 o 
   1  10  18       14.08       13.62      1.76 o 
   2  10  18       15.20       15.27      1.90 o 
   3  10  18       25.77       22.76      2.15 o 
  -2  11  18        3.24        3.90      1.26 o 
  -1  11  18       11.55        8.11      1.39 o 
   0  11  18        6.61        2.51      2.00 o 
   1  11  18        2.95        0.46      1.66 o 
   2  11  18        0.47       -1.14      1.14 o 
  -2  12  18       32.23       30.75      2.53 o 
  -1  12  18        9.90       11.91      2.60 o 
   0  12  18       52.94       48.04      3.42 o 
   1  12  18       76.03       90.38      3.37 o 
   2  12  18        8.90       13.00      2.75 o 
  -1  13  18        4.29        1.67      3.28 o 
   0  13  18        0.11       -2.10      2.10 o 
   1  13  18      187.45      225.45      5.28 o 
   0  14  18       14.38       13.73      3.48 o 
  -4   1  19        3.43        1.83      1.19 o 
  -3   1  19        1.21        0.74      0.76 o 
  -2   1  19        0.02       -0.17      0.65 o 
  -1   1  19      126.23      137.45      3.52 o 
   0   1  19        0.95        1.06      0.78 o 
   1   1  19        6.81        1.69      0.70 o 
   2   1  19       38.41       41.82      1.48 o 
   3   1  19        3.70        1.69      0.84 o 
   4   1  19       15.42       14.65      1.47 o 
  -4   2  19        3.57        2.33      0.93 o 
  -3   2  19       47.27       49.62      2.07 o 
  -2   2  19        0.00        0.55      0.70 o 
  -1   2  19      153.14      167.22      4.00 o 
   0   2  19       27.93       37.56      2.81 o 
   1   2  19       19.36       21.30      1.15 o 
   2   2  19        5.43        5.88      0.76 o 
   3   2  19       33.46       30.54      1.78 o 
   4   2  19       74.96       91.76      3.06 o 
  -4   3  19       21.40       20.56      1.59 o 
  -3   3  19      324.90      342.86     10.18 o 
  -2   3  19       11.00       16.31      1.69 o 
  -1   3  19       64.47       69.46      2.48 o 
   0   3  19       14.42       12.78      1.27 o 
   1   3  19       38.00       35.38      1.57 o 
   2   3  19       11.26       11.45      0.92 o 
   3   3  19       20.80       24.77      1.74 o 
   4   3  19        1.64        1.54      0.96 o 
  -4   4  19        0.49        0.25      0.86 o 
  -3   4  19      105.53      102.34      3.43 o 
  -2   4  19        0.71       -0.09      0.71 o 
  -1   4  19        5.62        7.24      0.99 o 
   0   4  19        0.14       -0.70      0.70 o 
   1   4  19        4.93        6.57      1.41 o 
   2   4  19       96.29       99.47      2.16 o 
   3   4  19       14.12       16.49      1.52 o 
   4   4  19        4.43        5.58      1.13 o 
  -4   5  19        0.01       -0.80      0.80 o 
  -3   5  19        0.10       -0.56      0.77 o 
  -2   5  19        3.35        2.68      0.93 o 
  -1   5  19       14.73       14.34      1.25 o 
   0   5  19      166.42      168.08      3.53 o 
   1   5  19       22.28       22.43      1.87 o 
   2   5  19       15.07       15.97      1.05 o 
   3   5  19        1.13       -0.40      0.75 o 
   4   5  19       20.29       21.93      1.87 o 
  -4   6  19        2.36        2.65      0.84 o 
  -3   6  19        1.32        0.28      0.87 o 
  -2   6  19       83.60       79.66      2.78 o 
  -1   6  19       25.15       20.04      1.45 o 
   0   6  19       26.92       26.58      2.37 o 
   1   6  19       97.11      105.71      3.98 o 
   2   6  19      108.62      109.19      2.42 o 
   3   6  19       47.46       55.88      2.47 o 
  -3   7  19        5.97        5.01      1.18 o 
  -2   7  19        1.24        1.04      0.95 o 
  -1   7  19       42.88       50.92      2.12 o 
   0   7  19        0.46       -0.01      1.13 o 
   1   7  19        8.03        6.72      1.70 o 
   2   7  19      101.47      109.69      2.51 o 
   3   7  19       10.43       12.32      1.53 o 
  -3   8  19        0.42       -0.69      0.79 o 
  -2   8  19      324.56      312.25     11.57 o 
  -1   8  19       32.19       25.73      2.20 o 
   0   8  19       28.92       27.66      3.65 o 
   1   8  19        6.12        7.59      2.27 o 
   2   8  19        4.43        5.90      1.33 o 
   3   8  19       47.32       56.87      2.66 o 
  -3   9  19        7.28        6.65      1.34 o 
  -2   9  19       17.18       17.74      1.54 o 
  -1   9  19        0.13       -1.11      1.11 o 
   0   9  19        7.12        5.63      1.90 o 
   1   9  19        8.68        7.81      1.92 o 
   2   9  19        0.98        0.45      1.17 o 
   3   9  19        0.13       -1.04      1.04 o 
  -3  10  19        5.00        5.02      1.35 o 
  -2  10  19        1.31        0.67      0.94 o 
  -1  10  19        3.18        0.44      1.36 o 
   0  10  19        6.47        5.10      1.98 o 
   1  10  19        7.96       10.68      1.64 o 
   2  10  19       27.79       29.18      2.47 o 
  -2  11  19        4.78        5.03      1.63 o 
  -1  11  19       12.26       10.70      1.62 o 
   0  11  19        0.22       -1.83      1.83 o 
   1  11  19       76.76       83.30      3.22 o 
   2  11  19        2.03        5.00      2.43 o 
  -2  12  19        2.07        0.84      1.70 o 
  -1  12  19       57.91       72.36      6.17 o 
   0  12  19       95.43      107.81      6.39 o 
   1  12  19       19.45       19.59      2.02 o 
   2  12  19      183.12      212.48      7.98 o 
  -1  13  19       68.20       55.19      5.40 o 
   0  13  19       16.06       14.27      2.68 o 
   1  13  19       29.26       31.29      2.39 o 
  -4   0  20        2.78        4.06      1.37 o 
  -3   0  20       16.84       18.18      4.98 o 
  -2   0  20        3.15        1.68      1.33 o 
  -1   0  20       21.65       20.65      2.96 o 
   0   0  20        5.08       -1.21      1.67 o 
   1   0  20      162.05      176.15     10.10 o 
   2   0  20        9.17        2.84      0.99 o 
   3   0  20        3.30        3.31      1.37 o 
   4   0  20       10.22        7.82      1.71 o 
  -4   1  20        0.13       -0.66      0.75 o 
  -3   1  20       52.38       50.28      2.16 o 
  -2   1  20      135.08      148.35      3.79 o 
  -1   1  20        8.80        7.95      1.12 o 
   0   1  20      305.45      327.73      4.88 o 
   1   1  20       96.05       81.47      3.88 o 
   2   1  20       11.90        8.48      0.84 o 
   3   1  20       42.89       42.56      2.06 o 
   4   1  20       14.17       14.46      1.51 o 
  -4   2  20        0.85       -0.12      0.83 o 
  -3   2  20       92.07       95.58      2.93 o 
  -2   2  20       82.93       77.14      4.82 o 
  -1   2  20        4.28        5.22      1.01 o 
   0   2  20      637.61      633.23      8.15 o 
   1   2  20       63.09       60.69      2.12 o 
   2   2  20       75.63       66.72      1.94 o 
   3   2  20       11.72       11.47      1.36 o 
   4   2  20       16.52       22.17      1.78 o 
  -4   3  20       41.77       36.20      1.84 o 
  -3   3  20       92.68       96.92      3.01 o 
  -2   3  20        7.04        6.59      1.53 o 
  -1   3  20      296.88      313.44      6.23 o 
   0   3  20      855.09      836.42     10.99 o 
   1   3  20      784.88      725.06     22.09 o 
   2   3  20       12.86        6.44      0.86 o 
   3   3  20        0.58        0.88      0.82 o 
   4   3  20       36.78       43.66      2.27 o 
  -4   4  20       35.31       34.27      1.86 o 
  -3   4  20       24.47       23.27      1.69 o 
  -2   4  20        0.00        0.25      0.82 o 
  -1   4  20        0.29       -0.12      0.77 o 
   0   4  20      216.88      204.12      3.87 o 
   1   4  20        3.35        2.51      1.46 o 
   2   4  20      219.78      220.14      3.55 o 
   3   4  20        0.76        1.63      0.90 o 
   4   4  20       13.21       11.59      1.48 o 
  -4   5  20        0.71        1.22      0.93 o 
  -3   5  20        0.23       -0.36      0.79 o 
  -2   5  20        4.30        3.77      1.00 o 
  -1   5  20       42.68       43.74      2.18 o 
   0   5  20       59.39       53.46      2.60 o 
   1   5  20        6.86        6.09      1.63 o 
   2   5  20        0.09       -0.42      0.62 o 
   3   5  20        8.96        6.69      1.22 o 
  -3   6  20        5.64        5.96      1.46 o 
  -2   6  20        4.80        5.06      1.14 o 
  -1   6  20       72.59       72.89      2.46 o 
   0   6  20        8.36       11.72      1.46 o 
   1   6  20        8.27        5.44      1.64 o 
   2   6  20        5.20        2.51      0.85 o 
   3   6  20       42.28       42.89      2.84 o 
  -3   7  20        0.00       -0.32      0.87 o 
  -2   7  20       46.26       46.75      2.34 o 
  -1   7  20      383.27      391.57     13.54 o 
   0   7  20      271.21      253.26      8.29 o 
   1   7  20       37.00       33.44      3.23 o 
   2   7  20      121.29      142.32      4.09 o 
   3   7  20      155.80      174.45      7.52 o 
  -3   8  20        0.11        0.44      0.86 o 
  -2   8  20        0.40        0.11      1.09 o 
  -1   8  20        3.96        4.04      1.23 o 
   0   8  20       12.72        8.00      2.01 o 
   1   8  20       82.99       86.34      3.81 o 
   2   8  20       38.05       38.67      2.56 o 
   3   8  20        3.42        3.40      1.28 o 
  -3   9  20        0.68       -0.86      0.86 o 
  -2   9  20       20.11       18.48      1.56 o 
  -1   9  20       53.14       56.22      3.14 o 
   0   9  20        0.08       -1.62      1.63 o 
   1   9  20       89.38       93.29      4.03 o 
   2   9  20       23.97       22.34      2.25 o 
   3   9  20       23.16       24.61      2.24 o 
  -2  10  20        0.04       -0.33      0.87 o 
  -1  10  20       12.69       10.30      1.50 o 
   0  10  20        2.01        2.43      2.08 o 
   1  10  20       18.21        9.71      2.19 o 
   2  10  20       27.69       28.64      3.27 o 
  -2  11  20       23.99       24.89      2.32 o 
  -1  11  20       15.77       17.60      1.92 o 
   0  11  20       10.99       11.29      4.96 o 
   1  11  20       29.85       22.16      2.68 o 
   2  11  20        1.42        0.38      2.29 o 
  -1  12  20       17.09       19.58      4.03 o 
   0  12  20        0.00       -0.58      2.32 o 
   1  12  20       79.89       83.86      4.22 o 
   0  13  20      175.74      191.04      6.38 o 
  -4   1  21       10.48       10.16      1.77 o 
  -3   1  21       23.89       22.34      1.66 o 
  -2   1  21      112.69      112.91      3.32 o 
  -1   1  21        3.65        5.76      1.09 o 
   0   1  21        1.12        3.99      0.91 o 
   1   1  21        0.43       -0.94      1.30 o 
   2   1  21        0.00        0.09      0.67 o 
   3   1  21        2.15        5.28      1.08 o 
   4   1  21        0.37       -0.30      0.89 o 
  -4   2  21        6.74        7.01      1.09 o 
  -3   2  21       17.11       16.01      1.45 o 
  -2   2  21       27.18       25.82      1.78 o 
  -1   2  21        5.74        4.12      1.03 o 
   0   2  21      688.37      655.83      9.00 o 
   1   2  21      383.04      313.64      7.21 o 
   2   2  21      171.92      207.04      3.45 o 
   3   2  21       69.13       78.81      2.88 o 
   4   2  21       57.67       69.27      3.23 o 
  -4   3  21        2.26        1.35      0.95 o 
  -3   3  21       53.84       49.12      2.22 o 
  -2   3  21       10.41        8.41      1.21 o 
  -1   3  21      710.73      706.83     11.90 o 
   0   3  21     1037.64     1055.80     14.59 o 
   1   3  21      491.89      441.37     13.07 o 
   2   3  21      215.33      203.68      5.13 o 
   3   3  21       26.63       21.41      1.74 o 
  -3   4  21        5.15        3.94      1.06 o 
  -2   4  21       13.72       13.05      1.79 o 
  -1   4  21        3.38        3.84      1.01 o 
   0   4  21       38.58       40.31      2.21 o 
   1   4  21        0.27       -0.29      1.48 o 
   2   4  21        0.08        0.05      0.74 o 
   3   4  21        9.39       11.42      1.42 o 
  -3   5  21        0.14       -0.50      0.81 o 
  -2   5  21       15.49       16.49      1.55 o 
  -1   5  21        4.62        3.60      1.00 o 
   0   5  21        0.35       -1.00      1.00 o 
   1   5  21       36.56       25.32      2.21 o 
   2   5  21       10.24       11.73      2.44 o 
   3   5  21       33.71       35.19      2.53 o 
  -3   6  21        0.00       -0.55      1.10 o 
  -2   6  21       12.16       11.04      1.45 o 
  -1   6  21       61.10       58.56      2.34 o 
   0   6  21        0.01       -0.41      1.97 o 
   1   6  21       10.35       11.10      1.88 o 
   2   6  21        0.16        0.16      0.95 o 
   3   6  21        0.84        0.34      1.01 o 
  -3   7  21       53.55       54.38      2.51 o 
  -2   7  21      371.51      384.40     13.43 o 
  -1   7  21      377.12      401.02      6.99 o 
   0   7  21        6.88       10.46      2.04 o 
   1   7  21       45.25       50.81      5.08 o 
   2   7  21      333.03      394.87     10.06 o 
   3   7  21      101.03       96.86      3.77 o 
  -3   8  21        0.62        1.33      0.94 o 
  -2   8  21      201.64      209.54      5.23 o 
  -1   8  21      656.17      653.91     20.95 o 
   0   8  21       31.33       36.79      2.92 o 
   1   8  21      112.09      106.48      4.26 o 
   2   8  21       68.31       74.99      3.57 o 
   3   8  21        9.69       11.88      1.71 o 
  -2   9  21       36.62       35.68      2.35 o 
  -1   9  21       31.52       20.00      2.18 o 
   0   9  21        8.80        5.36      3.03 o 
   1   9  21       20.64       18.45      3.35 o 
   2   9  21       21.14       30.28      3.41 o 
  -2  10  21        0.06       -0.06      0.95 o 
  -1  10  21        8.08        7.12      1.49 o 
   0  10  21       38.79       38.20      3.15 o 
   1  10  21        2.12        1.10      1.93 o 
   2  10  21        8.06        8.83      2.63 o 
  -2  11  21        0.41        1.32      1.36 o 
  -1  11  21        0.79        0.61      1.20 o 
   0  11  21       20.98       21.40      2.79 o 
   1  11  21        3.39        0.46      2.16 o 
   2  11  21        9.06        6.61      2.68 o 
  -1  12  21       12.35        8.87      3.56 o 
   0  12  21       61.65       63.63      5.00 o 
   1  12  21      151.50      182.05      5.93 o 
  -4   0  22        2.29        3.53      3.31 o 
  -3   0  22        0.22        0.41      1.52 o 
  -2   0  22       72.56       75.98      6.22 o 
  -1   0  22        3.66        2.91      1.35 o 
   0   0  22       74.33       68.32      8.51 o 
   1   0  22        2.08       -1.50      2.01 o 
   2   0  22        7.08        3.22      1.20 o 
   3   0  22       11.32        4.75      1.56 o 
  -4   1  22        5.51        6.72      2.54 o 
  -3   1  22       14.25       11.86      1.36 o 
  -2   1  22        0.39       -0.79      0.79 o 
  -1   1  22       16.10       14.04      1.43 o 
   0   1  22        4.73        4.57      1.73 o 
   1   1  22       14.60        9.86      1.73 o 
   2   1  22       46.46       46.76      1.70 o 
   3   1  22        0.29       -0.74      0.74 o 
  -3   2  22       37.42       36.18      2.86 o 
  -2   2  22       89.74       86.77      2.95 o 
  -1   2  22       63.33       62.61      3.24 o 
   0   2  22        0.00        1.41      2.48 o 
   1   2  22      175.30      149.11      4.65 o 
   2   2  22      126.27      126.62      2.64 o 
   3   2  22      109.57      123.94      3.75 o 
  -3   3  22        5.20        5.86      1.16 o 
  -2   3  22       13.91       10.88      1.37 o 
  -1   3  22      199.58      206.60      6.23 o 
   0   3  22      581.18      563.97     10.31 o 
   1   3  22      144.15      114.20      5.67 o 
   2   3  22        2.94        6.35      0.96 o 
   3   3  22      270.90      304.07      6.55 o 
  -3   4  22        2.43        3.80      1.06 o 
  -2   4  22        0.89        1.46      0.91 o 
  -1   4  22       85.61       84.62      4.48 o 
   0   4  22       13.71        9.80      1.91 o 
   1   4  22        8.82        8.51      1.76 o 
   2   4  22       17.64       18.00      2.31 o 
   3   4  22        5.07        4.93      1.19 o 
  -3   5  22        7.74        7.74      1.30 o 
  -2   5  22        8.27        8.40      1.30 o 
  -1   5  22        4.13        4.38      1.10 o 
   0   5  22        1.72       -0.26      2.13 o 
   1   5  22        2.70        0.67      1.62 o 
   2   5  22        0.24        0.08      0.96 o 
   3   5  22       27.90       22.42      2.01 o 
  -3   6  22       16.08       12.25      1.50 o 
  -2   6  22       74.95       75.06      2.94 o 
  -1   6  22        1.17       -0.14      0.95 o 
   0   6  22        0.01       -1.92      1.92 o 
   1   6  22       11.73       10.65      1.96 o 
   2   6  22        0.12       -0.42      1.55 o 
   3   6  22       13.11        9.53      1.98 o 
  -3   7  22        3.97        4.45      1.39 o 
  -2   7  22      216.99      216.38      5.33 o 
  -1   7  22      151.92      146.04      3.99 o 
   0   7  22       38.51       32.73      2.81 o 
   1   7  22        0.66        0.68      2.15 o 
   2   7  22       10.75       12.49      1.46 o 
   3   7  22        2.27        5.64      1.39 o 
  -3   8  22       25.37       24.53      1.74 o 
  -2   8  22        2.26        3.54      1.27 o 
  -1   8  22      133.82      147.12      9.28 o 
   0   8  22       17.61       16.60      2.41 o 
   1   8  22      235.04      273.03      6.99 o 
   2   8  22      219.34      270.83      9.21 o 
  -2   9  22        3.86        4.13      1.37 o 
  -1   9  22       21.88       19.76      2.24 o 
   0   9  22        4.09        0.15      1.90 o 
   1   9  22        4.66        0.11      1.87 o 
   2   9  22       16.06       20.79      3.15 o 
  -2  10  22        0.91       -1.01      1.01 o 
  -1  10  22       21.27       22.46      2.16 o 
   0  10  22        0.74        0.72      2.13 o 
   1  10  22       25.56       17.77      2.50 o 
   2  10  22       13.31        8.92      2.66 o 
  -1  11  22       10.26       11.32      3.71 o 
   0  11  22        3.85       -0.48      2.29 o 
   1  11  22        4.11        3.04      2.23 o 
   0  12  22       15.27       16.21      2.89 o 
  -3   1  23        2.79        3.40      1.05 o 
  -2   1  23       22.59       24.32      2.27 o 
  -1   1  23       17.60       14.68      1.52 o 
   0   1  23        0.03        1.54      1.58 o 
   1   1  23       62.55       58.66      3.30 o 
   2   1  23        0.16        1.23      1.09 o 
   3   1  23       32.31       28.53      2.04 o 
  -3   2  23        8.81        9.23      1.31 o 
  -2   2  23      172.16      184.60      4.62 o 
  -1   2  23       10.65       11.93      1.41 o 
   0   2  23        7.41        7.36      1.77 o 
   1   2  23       13.28       13.55      1.90 o 
   2   2  23        2.25        1.51      0.82 o 
   3   2  23       56.87       74.57      2.97 o 
  -3   3  23        2.64        2.04      0.98 o 
  -2   3  23        3.14        3.67      1.10 o 
  -1   3  23        2.46        2.60      1.09 o 
   0   3  23       31.04       28.58      2.48 o 
   1   3  23       15.41       15.24      3.03 o 
   2   3  23       15.44       16.40      1.49 o 
   3   3  23       26.32       34.74      3.89 o 
  -3   4  23        0.09        1.05      1.24 o 
  -2   4  23        0.27       -0.21      0.97 o 
  -1   4  23       11.65        9.40      1.46 o 
   0   4  23        4.11        2.45      1.71 o 
   1   4  23       86.41       88.61      3.87 o 
   2   4  23       26.13       28.56      1.80 o 
   3   4  23       28.57       35.44      2.24 o 
  -3   5  23        6.14        5.59      1.28 o 
  -2   5  23       11.80        9.63      1.42 o 
  -1   5  23       63.46       66.03      2.49 o 
   0   5  23       26.93       27.82      3.45 o 
   1   5  23        0.66       -0.51      2.52 o 
   2   5  23        2.69       -0.71      1.64 o 
   3   5  23       11.88       15.19      1.81 o 
  -3   6  23       37.38       36.36      2.96 o 
  -2   6  23        0.00       -1.02      1.02 o 
  -1   6  23       26.00       25.54      1.91 o 
   0   6  23       58.11       55.53      3.64 o 
   1   6  23       39.99       43.49     12.12 o 
   2   6  23       61.24       69.17      4.42 o 
   3   6  23       20.75       21.56      2.11 o 
  -3   7  23       22.66       21.82      1.93 o 
  -2   7  23       20.70       20.18      1.88 o 
  -1   7  23        6.04        4.61      1.59 o 
   0   7  23        0.21       -1.76      1.76 o 
   1   7  23       20.99       20.18      2.42 o 
   2   7  23       12.09       13.34      2.15 o 
  -2   8  23       18.85       16.13      1.87 o 
  -1   8  23       31.96       29.24      2.51 o 
   0   8  23        1.82        0.75      1.97 o 
   1   8  23       14.40        9.37      2.19 o 
   2   8  23       42.09       41.56      3.80 o 
  -2   9  23        0.59        0.55      1.25 o 
  -1   9  23        5.08        3.28      3.28 o 
   0   9  23        4.26        6.37      2.84 o 
   1   9  23        2.61        2.87      2.04 o 
   2   9  23        0.11        0.29      2.39 o 
  -1  10  23        0.65       -2.95      2.95 o 
   0  10  23        0.51       -1.75      2.25 o 
   1  10  23       21.99       23.58      3.05 o 
  -1  11  23       10.32       11.56      3.85 o 
   0  11  23       13.60       14.67      4.33 o 
   1  11  23       40.51       40.47      5.38 o 
  -3   0  24        2.81        1.43      1.72 o 
  -2   0  24        0.06        0.14      1.79 o 
  -1   0  24       45.50       59.80      3.81 o 
   0   0  24       45.55       54.94      5.02 o 
   1   0  24        3.58        9.44      2.79 o 
   2   0  24        0.73        0.55      2.03 o 
   3   0  24        0.13       -0.08      1.25 o 
  -3   1  24       15.82       19.59      1.71 o 
  -2   1  24       11.59       11.92      1.52 o 
  -1   1  24       19.94       25.56      3.70 o 
   0   1  24      105.74      108.67     12.83 o 
   1   1  24        6.34        5.85      1.82 o 
   2   1  24       39.51       40.66      3.72 o 
   3   1  24       11.91       10.78      1.50 o 
  -3   2  24       37.62       35.53      2.14 o 
  -2   2  24       61.20       63.58      2.71 o 
  -1   2  24      601.91      597.78     12.37 o 
   0   2  24       20.85       17.61      2.19 o 
   1   2  24       83.78       72.57      3.77 o 
   2   2  24       15.67       12.66      1.75 o 
   3   2  24       10.14       14.72      1.71 o 
  -3   3  24       17.62       16.29      1.66 o 
  -2   3  24      127.95      135.37      3.96 o 
  -1   3  24      460.72      462.02     11.25 o 
   0   3  24      430.22      389.27     16.16 o 
   1   3  24        0.10        0.60      1.74 o 
   2   3  24        1.28       -0.64      1.44 o 
   3   3  24       63.82       72.73      3.59 o 
  -3   4  24        3.24        1.31      1.23 o 
  -2   4  24        0.20       -0.24      0.97 o 
  -1   4  24       72.25       73.94      6.63 o 
   0   4  24       32.11       30.13      2.72 o 
   1   4  24      134.35      126.75      4.54 o 
   2   4  24       34.61       34.99      2.29 o 
   3   4  24        9.30        7.02      1.51 o 
  -3   5  24        3.13        3.08      1.26 o 
  -2   5  24        4.91        3.26      1.21 o 
  -1   5  24       11.06       12.00      2.46 o 
   0   5  24        0.11       -1.13      1.81 o 
   1   5  24       11.86        5.96      1.94 o 
   2   5  24        5.91        3.11      1.62 o 
   3   5  24        3.00        2.91      1.24 o 
  -3   6  24        0.05        0.58      1.06 o 
  -2   6  24       18.33       17.99      1.83 o 
  -1   6  24        1.11       -0.95      0.95 o 
   0   6  24        0.86        2.04      2.18 o 
   1   6  24        1.85        0.61      1.81 o 
   2   6  24      121.66      130.25      4.06 o 
  -2   7  24      206.25      209.64      7.51 o 
  -1   7  24      103.84      101.88      4.10 o 
   0   7  24        3.18        4.03      2.10 o 
   1   7  24      168.39      183.94      5.72 o 
   2   7  24       52.77       66.85      3.16 o 
  -2   8  24        4.12        3.87      1.37 o 
  -1   8  24        3.10        2.10      1.63 o 
   0   8  24       33.25       35.05      5.18 o 
   1   8  24       20.10       22.64      4.16 o 
   2   8  24        1.14        1.79      2.47 o 
  -2   9  24       50.67       54.02      3.16 o 
  -1   9  24       13.06       10.70      2.24 o 
   0   9  24      114.67      127.06      5.25 o 
   1   9  24       51.80       44.69      3.26 o 
   2   9  24       40.24       33.50      3.66 o 
  -1  10  24        0.41       -3.11      3.11 o 
   0  10  24        0.95        2.12      2.31 o 
   1  10  24       25.14       24.09      2.76 o 
   0  11  24       12.49        8.33      2.64 o 
  -3   1  25       35.40       34.77      2.48 o 
  -2   1  25        0.23        0.18      1.04 o 
  -1   1  25        2.66       -1.05      1.05 o 
   0   1  25        0.01       -1.72      1.72 o 
   1   1  25        7.85        5.28      1.89 o 
   2   1  25        4.86        9.30      1.78 o 
   3   1  25        0.60       -0.62      0.98 o 
  -3   2  25       13.11       10.11      1.50 o 
  -2   2  25       87.91       86.16      3.23 o 
  -1   2  25      528.20      529.97     10.66 o 
   0   2  25       42.01       35.02      4.63 o 
   1   2  25      167.83      173.07      5.27 o 
   2   2  25       24.59       24.00      2.12 o 
   3   2  25       78.31       95.68      3.85 o 
  -3   3  25        0.56       -0.10      1.24 o 
  -2   3  25      320.91      315.57      6.80 o 
  -1   3  25      178.21      179.60      4.82 o 
   0   3  25      377.99      368.51      8.84 o 
   1   3  25       45.95       35.63      2.72 o 
   2   3  25       16.47       13.45      1.91 o 
   3   3  25       33.85       33.03      2.57 o 
  -3   4  25        1.62        1.30      1.09 o 
  -2   4  25        0.29       -0.78      1.47 o 
  -1   4  25        4.36        3.83      1.67 o 
   0   4  25       18.25        8.79      2.13 o 
   1   4  25        2.53       -1.12      1.72 o 
   2   4  25       56.47       64.74      3.15 o 
   3   4  25       87.36      103.78      6.43 o 
  -2   5  25        0.29       -0.16      1.01 o 
  -1   5  25        0.02        0.42      1.14 o 
   0   5  25       28.51       17.34      3.67 o 
   1   5  25       13.39       11.40      2.67 o 
   2   5  25       28.43       23.67      2.12 o 
  -2   6  25       10.03        8.17      1.53 o 
  -1   6  25        1.91        1.97      1.47 o 
   0   6  25        0.05       -0.94      2.08 o 
   1   6  25       19.41       16.13      4.03 o 
   2   6  25        0.40       -0.39      1.61 o 
  -2   7  25       94.14      101.39      6.12 o 
  -1   7  25       10.09       11.68      2.36 o 
   0   7  25       44.96       46.38      3.78 o 
   1   7  25      378.17      415.43      9.62 o 
   2   7  25       38.08       33.36      3.62 o 
  -2   8  25      267.23      265.74     13.72 o 
  -1   8  25       28.54       43.94      3.24 o 
   0   8  25       31.20       28.16      3.07 o 
   1   8  25       12.05        8.39      3.97 o 
   2   8  25       24.99       30.79      3.60 o 
  -1   9  25        4.09        4.04      3.50 o 
   0   9  25       35.09       45.30      3.62 o 
   1   9  25       15.07       19.60      2.69 o 
   0  10  25        5.87        1.17      2.40 o 
  -3   0  26       46.01       41.87      6.26 o 
  -2   0  26        0.10        1.44      1.57 o 
  -1   0  26       46.54       40.90      8.80 o 
   0   0  26        1.30        3.39      2.82 o 
   1   0  26       44.05       31.86      3.70 o 
   2   0  26        1.33        0.75      2.31 o 
   3   0  26       10.98       10.45      2.65 o 
  -3   1  26       18.15       18.35      1.82 o 
  -2   1  26       11.70        9.34      1.55 o 
  -1   1  26       14.13       15.49      1.81 o 
   0   1  26        1.63       -1.30      1.85 o 
   1   1  26        5.45        6.02      3.02 o 
   2   1  26       15.81       13.63      1.99 o 
   3   1  26       29.82       35.66      2.97 o 
  -3   2  26       13.93       13.82      1.64 o 
  -2   2  26       33.50       36.96      3.35 o 
  -1   2  26        0.02        0.94      1.18 o 
   0   2  26       66.62       57.80      3.67 o 
   1   2  26      147.66      150.59      5.07 o 
   2   2  26      141.37      155.42      8.79 o 
  -3   3  26       19.70       13.52      3.41 o 
  -2   3  26      109.14      118.58      3.90 o 
  -1   3  26      241.98      234.32      6.53 o 
   0   3  26       86.16       66.89      5.54 o 
   1   3  26        2.75        4.05      1.92 o 
   2   3  26      277.48      319.09      7.20 o 
  -2   4  26       23.42       21.66      1.98 o 
  -1   4  26        0.14        0.50      1.11 o 
   0   4  26        0.55       -1.20      1.83 o 
   1   4  26        4.78        1.17      1.90 o 
   2   4  26       18.79       15.19      2.03 o 
  -2   5  26        3.18        4.46      1.36 o 
  -1   5  26        7.90        6.25      2.28 o 
   0   5  26        3.62       -0.29      4.02 o 
   1   5  26       12.61       13.96      2.37 o 
   2   5  26       37.23       30.39      2.32 o 
  -2   6  26        3.14        0.34      1.18 o 
  -1   6  26        0.02       -0.03      2.48 o 
   0   6  26       10.05       12.30      2.53 o 
   1   6  26        1.19        1.44      3.39 o 
   2   6  26        1.62       -0.45      1.60 o 
  -2   7  26       12.11        8.00      1.91 o 
  -1   7  26       27.07       28.81      4.12 o 
   0   7  26       14.68       19.47      2.77 o 
   1   7  26        0.26        0.14      2.05 o 
   2   7  26        0.00        0.50      2.55 o 
  -1   8  26        1.50        2.32      3.65 o 
   0   8  26      154.82      180.20      6.29 o 
   1   8  26      110.28      134.51      5.06 o 
  -1   9  26        3.41        5.20      3.63 o 
   0   9  26        6.75        6.19      2.76 o 
  -2   1  27       16.85       12.37      1.61 o 
  -1   1  27        2.32        2.38      1.52 o 
   0   1  27       31.27       27.03      2.80 o 
   1   1  27        2.98       -2.36      2.36 o 
   2   1  27       17.99       18.78      2.16 o 
  -2   2  27        1.21       -0.07      1.17 o 
  -1   2  27       10.21       10.69      1.88 o 
   0   2  27       16.40       14.83      7.71 o 
   1   2  27        0.05       -1.30      1.79 o 
   2   2  27       18.55       29.72      2.37 o 
  -2   3  27        1.84        4.51      1.67 o 
  -1   3  27       29.99       31.29      3.40 o 
   0   3  27       27.19       25.13      4.46 o 
   1   3  27        0.86        1.44      3.15 o 
   2   3  27       40.27       48.29      3.07 o 
  -2   4  27       23.36       24.24      2.14 o 
  -1   4  27       10.96        7.59      2.44 o 
   0   4  27       43.46       45.09      3.42 o 
   1   4  27       14.78       10.55      2.26 o 
   2   4  27       63.19       78.44      3.48 o 
  -2   5  27       16.33       15.01      1.88 o 
  -1   5  27       13.03       11.27      2.80 o 
   0   5  27        7.80        6.30      2.56 o 
   1   5  27        5.50        4.96      4.03 o 
   2   5  27        6.70        8.42      1.87 o 
  -2   6  27        8.48        7.72      1.60 o 
  -1   6  27       12.10       13.93      3.69 o 
   0   6  27        1.46        0.68      2.23 o 
   1   6  27       27.67       29.69      2.93 o 
  -1   7  27        0.98        2.30      3.24 o 
   0   7  27        4.89        3.09      2.51 o 
   1   7  27        9.00       13.05      2.53 o 
  -1   8  27        0.13        0.26      3.41 o 
   0   8  27       14.94       15.33      2.86 o 
   1   8  27       36.06       46.78      3.41 o 
  -2   0  28       29.00       28.88      3.34 o 
  -1   0  28        1.12        2.05      2.11 o 
   0   0  28        0.68        2.84      3.13 o 
   1   0  28        9.78       11.82      3.34 o 
   2   0  28        0.02        1.64      2.43 o 
  -2   1  28       17.17       11.74      1.81 o 
  -1   1  28       42.10       37.26      3.12 o 
   0   1  28       46.46       48.83      3.50 o 
   1   1  28       10.87       12.71      2.29 o 
   2   1  28        5.49        8.66      1.94 o 
  -2   2  28      313.09      316.63     10.51 o 
  -1   2  28        2.73       -1.64      1.69 o 
   0   2  28       43.32       46.89      3.44 o 
   1   2  28        9.27        6.16      2.12 o 
   2   2  28        4.29        4.90      1.96 o 
  -2   3  28      183.47      199.13      6.99 o 
  -1   3  28      139.90      131.70      7.52 o 
   0   3  28        1.94        4.91      2.30 o 
   1   3  28        1.24       -1.85      1.85 o 
   2   3  28       60.81       68.15      3.75 o 
  -2   4  28        5.85        2.23      2.17 o 
  -1   4  28       67.13       66.48      5.24 o 
   0   4  28       19.78       20.51      2.77 o 
   1   4  28       63.25       63.60      3.83 o 
   2   4  28        0.59        2.04      2.29 o 
   0   5  28       16.49       11.20      2.64 o 
   1   5  28        4.44        7.18      2.34 o 
  -1   6  28        0.10       -3.19      3.19 o 
   0   6  28       34.41       40.42      5.51 o 
   1   6  28      128.74      124.02      9.16 o 
  -1   7  28        2.17        1.53      3.59 o 
   0   7  28      117.59      119.52      5.34 o 
  -2   1  29        5.81        4.63      1.53 o 
   0   1  29       13.34       13.99      2.54 o 
   1   1  29        4.11        3.97      2.11 o 
   2   1  29        0.02       -1.96      3.20 o 
  -2   2  29      214.86      220.04      5.83 o 
   0   2  29       76.92       89.47      4.62 o 
   1   2  29       21.56       15.42      2.52 o 
   0   3  29        4.95        4.97      4.93 o 
   1   3  29        1.45       -0.55      2.12 o 
   0   4  29        1.64       -2.19      2.24 o 
   1   4  29       85.70       93.95      4.44 o 
   0   5  29        2.99        6.61      2.53 o 
   1   5  29        9.49        5.70      3.12 o 
   0   6  29       48.31       44.31      3.65 o 
   0   0  30       23.50       10.80      3.73 o 
   1   0  30        4.89        7.50      3.17 o 
   0   1  30        7.58        4.64      3.54 o 
   1   1  30       28.49       29.20      2.98 o 
   0   2  30       98.67      101.87      4.96 o 
   1   2  30       98.13       99.55      4.52 o 
   0   3  30        2.32        4.27      2.46 o 
   1   3  30      148.60      157.28      5.67 o 
   0   4  30       10.01        5.67      2.56 o 
   0   1  31        3.21        1.36      2.38 o 
   0   2  31        0.19       -2.23      2.23 o 
                                                 
